# Supplementary material for: Retention of functional variation despite extreme genomic erosion: MHC allelic repertoires in the Lynx genus
Source: BMC Evol Biol. 2017 Jul 4;17:158. doi: 10.1186/s12862-017-1006-z (PMC5496644; doi:10.1186/s12862-017-1006-z)
Supplement: Supplementary file 1 — Nucleotide sequence alignment of the second exon of MHC class I alleles observed in Lynx. Numbers indicate the nucleotide positions inferred from human MHC class I loci (Bjorkman et al. 1987; Bjorkman & Parham 1990). Dots indicate identity to allele Lypa_MHCI*10/Lyly_MHCI*10, which is used as reference. Table S2. Nucleotide sequence alignment of the second exon of MHC class II-DRB alleles observed in Lynx. Alleles are aligned to Lypa_DRB*1/Lyly_DRB*1/Lyca_DRB*1/Lyru_DRB*1. Numbers indicate the nucleotide positions of exon 2 inferred from the human sequence (Brown et al. 1993). Dots indicate identity to the top sequence. Table S3. Lynx MHCI pseudogenization signatures. For each allele we show whether it contains insertion and/or deletions (along with the inserted base and its position), whether it shows an Open Reading Frame (ORF), and if it was considered as a pseudogene in this study. Table S4. Integrative MHCI positive and negative selection tests. dN-dS ratios for codon showing signals of selection in any of the test performed (SLAC, FEL, REL, and FURBAR) are reported along with their significance values (either p-value or Bayes factor), whether they were significant for each test (+) or not (−), and if they were considered in this study (Yes/No), with those considered also shaded in light blue. Table S5 Amino acid sequence alignment of the second exon of MHC class I alleles observed in Lynx. Alleles are aligned to Lypa_DRB*10/Lyly_DRB*10. Numbers indicate the amino acid positions and asterisks putative ABS inferred from human MHC class I loci (Bjorkman et al. 1987; Bjorkman & Parham 1990). Dots indicate identity to the top sequence. The amino acids inferred to be under positive or negative selection are marked with a + or a – sign, respectively. Table S6. Integrative MHCII-DRB positive and negative selection tests. dN-dS ratios for codon showing signals of selection in any of the test performed (SLAC, FEL, REL, and FURBAR) are reported along with their significa [file 12862_2017_1006_MOESM1_ESM.xls]

## Sheet: Table S1_MHCI_DNA_alignment
Allele name	Sequence (Reference allele = Lypa-MHCI*10)
Lypa_MHCI*10/Lyly_MHCI*10	TTCTACACCGCGGTGTCCCGGCCCGGCCTCGGGGAGCCCCGCTTCATCGCCGTGGGCTACGTGGACGACACGCAGTTCGTGCGGTTCGACAGCGACGCCCCGAATCCGAGGATGGAGCCGCGGGCCCCGTGGATGGAGCAGGAGGGGCGGGAGTATTGGGACGAGCAGACGCGGATCGCGAAGAACCACGCACAGA-TTTTCCGAGTGGACCTGAACACGATGCTCCGCT
Lypa_MHCI*1/Lyly_MHCI*1	...C...................G....G..........G.G.A.T.G.AA..C..........................................A......G.T..GT.............TTG......G....C..........C......G.....GC.........A..A.TTC.G..C..G.A....A.-C.C.T.A....AGG.....TGAAT...GTGT.C
Lypa_MHCI*2/Lyly_MHCI*2/Lyca_MHCI*1/Lyru_MHCI*1	...GG...................A................G.A.T.G.AA..C.................A.......C...................T...G...............A..C.TG.A....T..A.........C..C............GC..G........GG...C...G..AC........-C.......C..AG..........C...G.G...
Lypa_MHCI*3/Lyly_MHCI*3	...G.T...ATC.................................................C...............G.A................A..........A...GCT...........G..A...G.....A.........C.............CGAA.C..C.....TTACTT.G..AC......AGT..CC.......A................T....
Lypa_MHCI*4/Lyly_MHCI*4/Lyca_MHCI*2/Lyru_MHCI*2	....C.....TC........A.......G..............A.T.G.AA..C........A.......A........................T.....A.G.......G.A........-..G.A....T...............CA............CG.G.........GG.TC...G.GACA.......-...........AG....C.G..TGCC...G...
Lypa_MHCI*5/Lyly_MHCI*5/Lyca_MHCI*3/	...C........A...................................T............................................................................G.A............................................T...TTAC..AG..A....T....-...........AG....C.G.AC.C..G.G...
Lypa_MHCI*6/Lyly_MHCI*6/Lyca_MHCI*4	............................G...................T..A.........................................................................T.A................................................G.TC...G............-C.......C..AG........ACC...G.G...
Lypa_MHCI*7/Lyly_MHCI*7/Lyca_MHCI*5	...........................................................................................C............C...........................G...............C..........................A.......G..A.........-...........A.....C.G..CGCC.......
Lypa_MHCI*8/Lyly_MHCI*8	........G........................................................................A......................C...........................G.............................CG.G.........C..........AG........-.................................
Lypa_MHCI*9/Lyly_MHCI*9	........G.......................................T...................................................................................G...............C..........................A..A.......A.........-........C..AG........ACC...G.G...
Lypa_MHCI*11/Lyly_MHCI*11	......................................................................................................................T.............................................................................-.................................
Lypa_MHCI*12/Lyly_MHCI*12	........G.......................................T...................................................................................G...............C..........................A..A.......A.........-.................................
Lypa_MHCI*13/Lyly_MHCI*13/Lyca_MHCI*6	...C........A......................A.........................................T.............C.........A.......................G................T.....CA............CG.G.............C...GTG......G...-..GC....CC.A.....C.G..CGCC.......
Lyly_MHCI*14/Lyca_MHCI*7	....................................................................................................................................G...............C..........................A..A.......A.........-.................................
Lyly_MHCI*15/Lyca_MHCI*8/Lyru_MHCI*3	...G.T...ATC.................................................................G.A................A..........A...GCT...........G..A...G.....A.........C.............CGAA.C..C.....TTACTT.G..AC......AGT..CC.......A................T....
Lyly_MHCI*16/Lyca_MHCI*9	........G........................................................................A......................C...........................G.............................CG.G.........C....................-.................................
Lyly_MHCI*17	...C........A...................................T..........................................A.................................G.A............................................T...TTAC..AG..A....T....-...........AG....C.G.AC.C..G.G...
Lyly_MHCI*18	........G........................................................................A......................A...........................G.............................CG.G.........C..........AG........-........C..AG........ACC...G.G...
Lyru_MHCI*4	............................G...................T............................................................................T.A................................................G.TC...G............-C.......C..AG........ACC...G.G...
Lyru_MHCI*5	...C............................................T.................................T.................................................G.............................C..G.........A.......G..A.........-...........A.....................
Lyru_MHCI*6	........G........................................................................A...........................................G................T....TCC............A............C.......G..A.........-.................................
Lyru_MHCI*7	...C........................G..A...........A.T.G.AA..C............................T............................TAT...........G..A.............T...TTCC............A............A.......G..A.........-...C.......A.....................
Lyru_MHCI*8	....................................................................................................................................G..........................................A..A.......A.........-...C.......A.....................
Lyru_MHCI*9	....C.....T.....................................T...................................................................................G..........................................A..A.......A.........-.................................
Lyru_MHCI*10	....C.....TC........A.......G..............A.T.G.AA..C........A.......A........................T.....A.G.......G.A........-..G.G....T...............CA............CG.G.........GG.TC...G.GACA.......-...........AG....C.G..TGCC...G...
Lyly_MHCI*19	................T...................................................................................................................................................................................-.................................
Lyca_MHCI*10	..................................................................................................................................................................C..G.........C....................-.................................
Lyly_MHCI*20/Lyca_MHCI*11	........G...........................................................................................................................G...............C..........................A..A.......A.........-.................................
Lyly_MHCI*21/Lyca_MHCI*12	.................................................................................A......................C...........................G.............................CG.G.........C....................-.................................
Lyca_MHCI*13	........G.........................................................................................................................................................C..G.........C....................-.................................
Lyca_MHCI*14	........G........................................................................A......................C...........................G.............................C..G.........C....................-.................................
Lyca_MHCI*15	.................................................................................A.............................TAT...........G........A...................................................A...A.....-...A.......A.....C.G..CGCC.......
Lyru_MHCI*11	...C........A......................A.......................................................C.........A.......................G................T.....CA............CG.G.............C...GTG......G...-..GC....CC.A.....C.G..CGCC.......
Lyru_MHCI*12	...C........A...................................T......................................C.....................................G.A................................................TTAC...G..A.........-...........AG...AC.G.AC.C..G.G...
Lyru_MHCI*13	....................................................................................................................................G.............................C..G.........A.......G..A.........T...........A.....................
Lyru_MHCI*14	....C...........................................T.................................T...............................A.................G......T........C.............C..G.........A..A.....--.G.....G..-A..C.......A.....................
Lyru_MHCI*15	....C...........................................T.................................T..........................................T.A..................................C..G.........A..A.......A.........-.................................
Table S1. Nucleotide sequence alignment of the second exon of MHC class I alleles observed in Lynx. Numbers indicate the nucleotide positions inferred from human MHC class I loci (Bjorkman et al. 1987; Bjorkman & Parham 1990). Dots indicate identity to allele Lypa_MHCI*10/Lyly_MHCI*10 , which is used as reference.

## Sheet: Table S2_MHCII-DRB_DNA_alignmen
Allele name	Sequence (Reference allele =Lypa_DRB*1)
Lypa_DRB*1/Lyly_DRB*1/Lyca_DRB*1/Lyru_DRB*1	GTTTCTGGGGAAGGCCGAGTGTCATTATCCCAACGGGACGGAGCGGGTGCGACTCCTGGACAGATACTTCTATAACGGGGAGGAGTATGTGCGCTTCGACAGCGAAGTGGGGGAGTTCCGGGCGGTGACCGAGCTGGGGCGGCCTGACGCCAAGTACTGGAACGGGCTGAAGGACTTCATGGAGCAGAAGCGCGCCGAGGTGGACACGGTCTGCAGACACAACTACGGTGTTGTTGACAGCTTCACG
Lypa_DRB*2/Lyly_DRB*2	AG.CA................C....TCA................T......T......C......T.........C.........TA.CT...............................................................C.......T....A....................C...GA.A.C.......TG.T.......................T..............
Lypa_DRB*3/Lyly_DRB*3/Lyca_DRB*2/Lyru_DRB*2	AG.CA................C....TCA................T......T......C......T.........C.........TA.CT......................................G........................C.......T....A....................C...GA.A.C.......TG.T........................G...G.........
Lypa_DRB*4/Lyly_DRB*7	.......A........................................................................................................................................CACT........................................C...GA.A.C.......TG.T........................G...G.........
Lyly_DRB*8	.........................................................................................................................................................................................................................................G...G.........
Lypa_DRB*5/Lyly_DRB*10	...C.........TT......C....TCA.......................TA.T...C....GGT...........A..A....G..........................................G..............CATT............................................GA.A.C.......TG.TA.....................................
Lypa_DRB*6	AG.CA................C....TCA................T....A.T......C......T.........C.........TA.CT.....................................................CATT...................................................................................................
Lypa_DRB*7	AG.CA................C....TCA................T......T......C......T.........C.........TA.CT.....................................................CATT...................................................................................................
Lyly_DRB*14	...C....T....TT......C....TCA..........T....A.......TA.....T.....GT.........C...................................................................CATT...................................................................................................
Lyly_DRB*15/Lyca_DRB*3	...C....T....TT......C....TCA...............A.......TA.....T.....GT.........C...................................................................CATT...................................................................................................
Lyru_DRB*3	...C....T....TT......C....TCA...............A.......TCT....T.....GT.........C..........CC........................................G..............CATT............................A...............GA.A.C.......TG.TA......................T...........G..
Lyru_DRB*4	.C.C...T.............C....TCA......................GTA....CGG...C................................................................G..............CACT.........CT........A................GG..G...GA.A.C.......TG.TA.......................G...G.........
Lyru_DRB*5	...C....T....TT......C....TCA...............A.......TA.....T.....GT.........C..........CC........................................G..............CATT...................................................................................................
Table S2. Nucleotide sequence alignment of the second exon of MHC class II-DRB alleles observed in Lynx. Alleles are aligned to Lypa_DRB*1/Lyly_DRB*1/Lyca_DRB*1/Lyru_DRB*1. Numbers indicate the nucleotide positions of exon 2 inferred from the human sequence (Brown et al. 1993). Dots indicate identity to the top sequence.

## Sheet: Table S3_MHCI_pseudogenization
Allele	Insertions (Base (Position))	Deletions (Number (Position))	ORF	Pseudogene
Lypa_MHCI*1/Lyly_MHCI*1			No	Yes
Lypa_MHCI*2/Lyly_MHCI*2/Lyca_MHCI*1/Lyru_MHCI*1			Yes	No
Lypa_MHCI*3/Lyly_MHCI*3	T(197)		Yes	Yes
Lypa_MHCI*4/Lyly_MHCI*4/Lyca_MHCI*2/Lyru_MHCI*2		1(123)	No	Yes
Lypa_MHCI*5/Lyly_MHCI*5/Lyca_MHCI*3/			Yes	No
Lypa_MHCI*6/Lyly_MHCI*6/Lyca_MHCI*4			Yes	No
Lypa_MHCI*7/Lyly_MHCI*7/Lyca_MHCI*5			Yes	No
Lypa_MHCI*8/Lyly_MHCI*8			Yes	No
Lypa_MHCI*9/Lyly_MHCI*9			Yes	No
Lypa_MHCI*10/Lyly_MHCI*10			Yes	No
Lypa_MHCI*11/Lyly_MHCI*11			Yes	No
Lypa_MHCI*12/Lyly_MHCI*12			Yes	No
Lypa_MHCI*13/Lyly_MHCI*13/Lyca_MHCI*6			Yes	No
Lyly_MHCI*14/Lyca_MHCI*7/Lyru_MHCI*3			Yes	No
Lyly_MHCI*15/Lyca_MHCI*8/Lyru_MHCI*3	T(197)		Yes	Yes
Lyly_MHCI*16/Lyca_MHCI*9			Yes	No
Lyly_MHCI*17			Yes	No
Lyly_MHCI*18			Yes	No
Lyru_MHCI*4			Yes	No
Lyru_MHCI*5			Yes	No
Lyru_MHCI*6			Yes	No
Lyru_MHCI*7			Yes	No
Lyru_MHCI*8			Yes	No
Lyru_MHCI*9			Yes	No
Lyru_MHCI*10		1(123)	No	Yes
Lyly_MHCI*19			Yes	No
Lyca_MHCI*10			Yes	No
Lyly_MHCI*20/Lyca_MHCI*11			Yes	No
Lyly_MHCI*21/Lyca_MHCI*12			Yes	No
Lyca_MHCI*13			Yes	No
Lyca_MHCI*14			Yes	No
Lyca_MHCI*15			Yes	No
Lyru_MHCI*11			Yes	No
Lyru_MHCI*12			Yes	No
Lyru_MHCI*13	T(197)		Yes	Yes
Lyru_MHCI*14		2(185,186)	Yes	Yes
Lyru_MHCI*15			Yes	No
Table S3. Lynx MHCI pseudogenization signatures. For each allele we show whether it contains insertion and/or deletions (along with the inserted base and its position), whether it shows an Open Reading Frame (ORF), and if it was considered as a pseudogene in this study.

## Sheet: Table S4_MHCI_Integ.Selection
Selection type	Codon	SLAC dN-dS	SLAC p-value	REL dN-dS	REL Bayes Factor	FEL dN-dS	FEL p-value	FUBAR dN-dS	FUBAR Post. Pr.	Consensus				Considered
										SLAC	REL	FEL	FUBAR
Positive	17	1.237	0.248	1.143	65.181	1.889	0.115	0.211	0.869		+		+	No
Positive	69	1.833	0.123	1.144	64.96	2.675	0.077	0.406	0.937		+	+	+	Yes
Negative	1	0	0	-0.601	11092	0	1	-0.293	0.811		-			No
Negative	3	-3.996	0	-8.185	81663500	-19.535	0	-5.824	1	-	-	-	-	Yes
Negative	6	0.285	0.333	-0.2	88.441	0.24	0.43	0.002	0.424		-			No
Negative	7	0	0	-0.226	217.744	0	1	-0.034	0.603		-			No
Negative	8	0	0	-0.239	499.01	0	1	-0.043	0.642		-			No
Negative	12	-1.43	0.148	-2.848	1254.12	-12.053	0.005	-2.008	0.962		-	-	-	Yes
Negative	13	0	0	-0.239	499.01	0	1	-0.043	0.642		-			No
Negative	14	-0.564	0.337	-0.32	531.622	-0.69	0.11	-0.107	0.873		-			No
Negative	15	0.212	0.071	-0.561	421.366	0.198	0.826	-0.259	0.629	+	-			No
Negative	19	0	0	-0.238	383.183	0	1	-0.041	0.633		-			No
Negative	20	0	0	-0.59	761.444	0	1	-0.285	0.772		-			No
Negative	21	0	0	-0.251	345.865	0	1	-0.051	0.665		-			No
Negative	22	0	0	-0.596	2421.25	0	1	-0.289	0.793		-			No
Negative	23	0	0	-0.596	2421.25	0	1	-0.289	0.793		-			No
Negative	24	-0.571	0.333	-0.377	799.402	-0.862	0.086	-0.128	0.902		-	-	-	Yes
Negative	25	0	0	-0.65	1239.71	0	1	-0.371	0.779		-			No
Negative	26	-2.211	0.152	-2.401	1367.72	-400.596	0.024	-2.944	0.927		-	-	-	Yes
Negative	28	-1.216	0.192	-2.155	14.331	-3.349	0.059	-0.937	0.929			-	-	Yes
Negative	29	0	0	-0.601	11092	0	1	-0.293	0.811		-			No
Negative	30	0.204	0.069	-0.557	183.266	0.213	0.819	-0.256	0.616	+	-			No
Negative	32	0	0	-0.596	2421.25	0	1	-0.289	0.793		-			No
Negative	35	-5.031	0.027	-0.727	66.054	-1.689	0.121	-0.124	0.783	-	-			No
Negative	36	-0.571	0.333	-0.363	536.881	-0.834	0.092	-0.118	0.881		-	-		Yes
Negative	37	0	0	-0.283	1562.54	0	1	-0.065	0.72		-			No
Negative	39	0	0	-0.649	877.569	0	1	-0.371	0.78		-			No
Negative	41	-0.452	0.421	-0.289	234.12	-0.595	0.14	-0.097	0.848		-			No
Negative	42	-2.569	0.018	-7.357	18990.3	-8.886	0	-2.506	0.999	-	-	-	-	Yes
Negative	44	0	0	-0.866	2207.68	0	1	-0.94	0.806		-			No
Negative	46	0.248	0.147	-0.604	74.064	0.244	0.829	-0.34	0.599		-			No
Negative	47	0.238	0.143	-0.608	99.98	0.236	0.833	-0.343	0.597		-			No
Negative	51	0	0	-0.649	877.569	0	1	-0.371	0.78		-			No
Negative	52	0	0	-0.257	666.74	0	1	-0.047	0.658		-			No
Negative	53	0	0	-0.866	2207.68	0	1	-0.94	0.806		-			No
Negative	54	0.206	0.072	-0.579	199.649	0.212	0.833	-0.279	0.622	+	-			No
Negative	57	-0.571	0.333	-0.365	712.748	-0.834	0.088	-0.129	0.904		-	-	-	Yes
Negative	61	-0.995	0.36	-3.578	25.515	-40.844	0.015	-3.789	0.912			-	-	Yes
Negative	65	-1.182	0.267	-1.817	80.262	-5.979	0.064	-1.225	0.837		-	-		Yes
Negative	76	-4.36	0.007	0.675	0.101	1.315	0.464	-0.086	0.266	-				No
Table S4. Integrative MHCI positive and negative selection tests. dN-dS ratios for codon showing signals of selection in any of the test performed (SLAC, FEL, REL, and FURBAR) are reported along with their significance values (either p-value or Bayes factor), whether they were significant for each test (+) or not (-), and if they were considered in this study (Yes/No), with those considered also …

## Sheet: Table S5_MHCI_protein_alignment
Allele name	8 83
Lypa_MHCI*10/Lyly_MHCI*10	FYTAVSRPGLGEPRFIAVGYVDDTQFVRFDSDAPNPRMEPRAPWMEQEGREYWDEQTRIAKNHAQIFRVDLNTMLR
Lypa_MHCI*2/Lyly_MHCI*2/Lyca_MHCI*1/Lyru_MHCI*1	.G......S.....YLE.........A......SS......VQ.LK..AP...EQE..G..DT..T..LS...LRG
Lypa_MHCI*5/Lyly_MHCI*5/Lyca_MHCI*3/	.H..M...........S.........................Q..............L.Y.DN......S.QNTRG
Lypa_MHCI*6/Lyly_MHCI*6/Lyca_MHCI*4	.........R......SM........................Q...............MV.D...T..LS..NLRG
Lypa_MHCI*7/Lyly_MHCI*7/Lyca_MHCI*5	..............................T.............V....P........N..DN......N.Q.A..
Lypa_MHCI*8/Lyly_MHCI*8	............................................V.........RE..T...S.............
Lypa_MHCI*9/Lyly_MHCI*9	................S...........................V....P........NE..N.....LS..NLRG
Lypa_MHCI*11/Lyly_MHCI*11	.......................................L....................................
Lypa_MHCI*12/Lyly_MHCI*12	................S...........................V....P........NE..N.............
Lypa_MHCI*13/Lyly_MHCI*13/Lyca_MHCI*6	.H..M.........................T................V.P....RE.....V..E.A.PN.Q.A..
Lyly_MHCI*14/Lyca_MHCI*7	............................................V....P........NE..N.............
Lyly_MHCI*16/Lyca_MHCI*9	............................................V.........RE..T.................
Lyly_MHCI*17	.H..M...........S.............N...........Q..............L.Y.DN......S.QNTRG
Lyly_MHCI*18	..................................K.........V.........RE..T...S.....LS..NLRG
Lyru_MHCI*4	.........R......S.........................Q...............MV.D...T..LS..NLRG
Lyru_MHCI*5	.H..............S..........L................V.........QE..N..DN......N......
Lyru_MHCI*6	...............................................V.S....K...T..DN.............
Lyru_MHCI*7	.H.......RE...YLE..........L.........Y.........V.S....K...N..DN...S..N......
Lyru_MHCI*8	............................................V.............NE..N...S..N......
Lyru_MHCI*9	.S.V............S...........................V.............NE..N.............
Lyly_MHCI*19	.....F......................................................................
Lyca_MHCI*10	......................................................QE..T.................
Lyly_MHCI*20/Lyca_MHCI*11	............................................V....P........NE..N.............
Lyly_MHCI*21/Lyca_MHCI*12	............................................V.........RE..T.................
Lyca_MHCI*13	......................................................QE..T.................
Lyca_MHCI*14	............................................V.........QE..T.................
Lyca_MHCI*15	.....................................Y......I.................NE..Y..N.Q.A..
Lyru_MHCI*11	.H..M.........................T................V.P....RE.....V..E.A.PN.Q.A..
Lyru_MHCI*12	.H..M...........S............H............Q................Y.DN......S.QNTRG
Lyru_MHCI*15	.S..............S..........L..............Q...........QE..NE..N.............
MHC class I selection	- - - - - - - - - - +
MHC class I ABS	* * * * * ** ** ** * ** * **
Table S5. Amino acid sequence alignment of the second exon of MHC class I alleles observed in Lynx. Alleles are aligned to Lypa_DRB*10/Lyly_DRB*10. Numbers indicate the amino acid positions and asterisks putative ABS inferred from human MHC class I loci (Bjorkman et al. 1987; Bjorkman & Parham 1990). Dots indicate identity to the top sequence. The amino acids inferred to be under positive or nega…

## Sheet: Table S6_MHCII-DRB_Integ.Select
Selection type	Considered	Codon	SLAC dN-dS	SLAC p-value	REL dN-dS	REL Bayes Factor	FEL dN-dS	FEL p-value	FUBAR dN-dS	FUBAR Post. Pr.	Consensus
											SLAC	REL	FEL	FUBAR
Positive	No	70	21.995	0.403	1.098	20.327	9.046	0.25	0.696	0.909				+
Positive	Yes	78	14.476	0.546	1.489	187.446	6.818	0.081	0.607	0.918		+	+	+
Negative	Yes	7	-19.785	0.09	-2.288	123.241	-21.756	0.013	-1.359	0.898	-	-	-
Negative	Yes	9	-17.991	0.159	-1.874	3.821	-20.853	0.066	-1.314	0.8			-
Negative	Yes	13	-4.868	0.333	-1.441	36.544	-3.45	0.089	-0.764	0.844			-
Negative	No	23	0	0	-0.768	57.546	0	1	-0.27	0.694		-
Negative	Yes	27	-12.848	0.141	-2.391	61.012	-47.124	0.008	-4.074	0.948		-	-	-
Negative	No	32	0	0	-0.768	57.546	0	1	-0.365	0.61		-
Negative	No	34	0	0	-0.767	54.942	0	1	-0.357	0.588		-
Negative	No	39	0	0	-0.768	57.546	0	1	-0.365	0.61		-
Negative	Yes	43	-34.278	0.037	-2.975	34368	-140.558	0.002	-6.533	0.999	-	-	-	-
Negative	No	48	-11.426	0.333	-2.69	215.056	-7.776	0.105	-0.357	0.777		-
Negative	No	53	-1.981	0.379	-0.634	0.442	-19239.3	0.082	-2.5	0.621			-
Negative	Yes	54	-46.44	0.082	-2.323	108.403	-54.249	0.017	-2.652	0.895	-	-	-
Negative	No	60	0	0	-0.941	61.825	0	1	-0.884	0.648		-
Negative	No	64	-10.127	0.389	-2.929	1022.29	-4.01	0.131	-0.334	0.79		-
Negative	No	71	0	0	-0.766	51.605	0	1	-0.33	0.63		-
Negative	No	80	0	0	-0.767	54.942	0	1	-0.327	0.62		-
Negative	No	81	0	0	-0.768	57.546	0	1	-0.336	0.652		-
Table S6. Integrative MHCII-DRB positive and negative selection tests. dN-dS ratios for codon showing signals of selection in any of the test performed (SLAC, FEL, REL, and FURBAR) are reported along with their significance values (either p-value or Bayes factor), whether they were significant for each test (+) or not (-), and if they were considered in this study (Yes/No), with those considered …

## Sheet: Table S7_MHCII-DRB_protein_alig
Allele name
	9 90
Lypa_DRB*1/Lyly_DRB*1/Lyca_DRB*1/Lyru_DRB*1	FLGKAECHYPNGTERVRLLDRYFYNGEEYVRFDSEVGEFRAVTELGRPDAKYWNGLKDFMEQKRAEVDTVCRHNYGVVDSFT
Lypa_DRB*2/Lyly_DRB*2	VM......FT.......F.A.....R..LA.....................H...Q......T.TA..WF.......F....
Lypa_DRB*3/Lyly_DRB*3/Lyca_DRB*2/Lyru_DRB*2	VM......FT.......F.A.....R..LA.....................H...Q......T.TA..WF.......GE...
Lypa_DRB*4/Lyly_DRB*7	..R.............................................T.............T.TA..WF.......GE...
Lyly_DRB*8	.............................................................................GE...
Lypa_DRB*5/Lyly_DRB*10	....F...FT.......Y.A.G......C...................I...............TA..WY............
Lypa_DRB*6	VM......FT......QF.A.....R..LA..................I.................................
Lypa_DRB*7	VM......FT.......F.A.....R..LA..................I.................................
Lyly_DRB*14	..V.F...FT....Q..Y.V.C...R......................I.................................
Lyly_DRB*15/Lyca_DRB*3	..V.F...FT....Q..Y.V.C...R......................I.................................
Lyru_DRB*3	..V.F...FT....Q..S.V.C...R...L..................I.........Y.....TA..WY.......F...A
Lyru_DRB*4	L.W.....FT.......Y.R.H..........................T...L..Q.....GR.TA..WY.......GE...
Lyru_DRB*5	..V.F...FT....Q..Y.V.C...R...L..................I.................................
MHC class II selection	- - - - - - +
MHC class II ABS	* * * * * * ** * * ** * * ** * * ** ** **
Table S7. Amino acid sequence alignment of the second exon of MHC class II-DRB alleles observed in lynxes. Alleles are aligned to Lypa_DRB*1/Lyly_DRB*1/Lyca_DRB*1/Lyru_DRB*1. Numbers indicate the amino acid positions and asterisks putative ABS inferred from human MHC class I loci (Brown et al. 1993). Dots indicate identity to the top sequence. The amino acids inferred to be under positive or nega…

## Sheet: Table S8_MHCI nucleotides
Seq	#Species	Species	Lynx	Lynx_Other	#Alleles	Alleles names	Sequence
seq1	2	Lyru Feca	True	True	4	Lyru-MHCI*11 Feca-MHCI*tvX2 Feca-MHCI*tvX1 FLAI-O	TTCCACACCGCGATGTCCCGGCCCGGCCTCGGGGAACCCCGCTTCATCGCCGTGGGCTACGTGGACGACACGCAGTTCGTGCGGTTCGACACCGACGCCCCAAATCCGAGGATGGAGCCGCGGGCGCCGTGGATGGAGCAGGTGGGGCCAGAGTATTGGGACCGGGAGACGCGGATCGCCAAGGTGCACGCAGAGATTGCCCGACCGAACCTGCAGACCGCCCTCCGCT
seq2	4	Lyru Lyca Lyly Lypa	True	False	4	Lyru-MHCI*2 Lyca-MHCI*2 Lyly-MHCI*4 Lypa-MHCI*4	TTCTCCACCGTCGTGTCCCGACCCGGCCGCGGGGAGCCCCGCTACTTGGAAGTCGGCTACGTAGACGACAAGCAGTTCGTGCGGTTCGACAGCGATGCCCCAAGTCCGAGGGTAGAGCCGCGGCGCAGTGGTTGGAGCAGGAGGGGCCAGAGTATTGGGACCGGGAGACGCGGAGGGTCAAGGAGACAGCACAGATTTTCCGAGTGAGCCTGCAGACTGCCCTCGGCT
seq3	4	Lyru Lyca Lyly Lypa	True	False	4	Lyru-MHCI*1 Lyca-MHCI*1 Lyly-MHCI*2 Lypa-MHCI*2	TTCGGCACCGCGGTGTCCCGGCCCAGCCTCGGGGAGCCCCGGTACTTGGAAGTCGGCTACGTGGACGACACACAGTTCGCGCGGTTCGACAGCGACGCCTCGAGTCCGAGGATGGAGCCACGCGTGCAGTGGTTGAAGCAGGAGGCGCCGGAGTATTGGGAGCAGGAGACGCGGGGCGCCAAGGACACCGCACAGACTTTCCGACTGAGCCTGAACACGCTGCGCGGCT
seq4	3	Lypa Lyca Lyly	True	False	3	Lypa-MHCI*7 Lyca-MHCI*5 Lyly-MHCI*7	TTCTACACCGCGGTGTCCCGGCCCGGCCTCGGGGAGCCCCGCTTCATCGCCGTGGGCTACGTGGACGACACGCAGTTCGTGCGGTTCGACACCGACGCCCCGAACCCGAGGATGGAGCCGCGGGCCCCGTGGGTGGAGCAGGAGGGGCCGGAGTATTGGGACGAGCAGACGCGGAACGCGAAGGACAACGCACAGATTTTCCGAGTGAACCTGCAGACCGCCCTCCGCT
seq5	3	Lypa Lyca Lyly	True	False	3	Lypa-MHCI*13 Lyca-MHCI*6 Lyly-MHCI*13	TTCCACACCGCGATGTCCCGGCCCGGCCTCGGGGAACCCCGCTTCATCGCCGTGGGCTACGTGGACGACACGCAGTTTGTGCGGTTCGACACCGACGCCCCAAATCCGAGGATGGAGCCGCGGGCGCCGTGGATGGAGCAGGTGGGGCCAGAGTATTGGGACCGGGAGACGCGGATCGCCAAGGTGCACGCAGAGATTGCCCGACCGAACCTGCAGACCGCCCTCCGCT
seq6	3	Lyly Lyru Lyca	True	False	3	Lyly-MHCI*15 Lyru-MHCI*3 Lyca-MHCI*8	TTCGATACCATCGTGTCCCGGCCCGGCCTCGGGGAGCCCCGCTTCATCGCCGTGGGCTACGTGGACGACACGCAGTTGGAGCGGTTCGACAGCGACACCCCGAATCCAAGGGCTGAGCCGCGGGCGCCATGGGTGGAGAAGGAGGGGCCGGAGTATTGGGACCGAAACACCCGGATTTACTTGGACACCGCACAAGTTTCCCCGAGTGAACCTGAACACGATGCTTCGCT
seq7	3	Lyca Lyly Lypa	True	False	3	Lyca-MHCI*3 Lyly-MHCI*5 Lypa-MHCI*5	TTCCACACCGCGATGTCCCGGCCCGGCCTCGGGGAGCCCCGCTTCATCTCCGTGGGCTACGTGGACGACACGCAGTTCGTGCGGTTCGACAGCGACGCCCCGAATCCGAGGATGGAGCCGCGGGCGCAGTGGATGGAGCAGGAGGGGCGGGAGTATTGGGACGAGCAGACGCTGATTTACAAAGACAACGCTCAGATTTTCCGAGTGAGCCTGCAGAACACGCGCGGCT
seq8	3	Lypa Lyly Lyca	True	False	3	Lypa-MHCI*6 Lyly-MHCI*6 Lyca-MHCI*4	TTCTACACCGCGGTGTCCCGGCCCGGCCGCGGGGAGCCCCGCTTCATCTCCATGGGCTACGTGGACGACACGCAGTTCGTGCGGTTCGACAGCGACGCCCCGAATCCGAGGATGGAGCCGCGGGCTCAGTGGATGGAGCAGGAGGGGCGGGAGTATTGGGACGAGCAGACGCGGATGGTCAAGGACCACGCACAGACTTTCCGACTGAGCCTGAACAACCTGCGCGGCT
seq9	2	Lypa Lyly	True	False	2	Lypa-MHCI*12 Lyly-MHCI*12	TTCTACACGGCGGTGTCCCGGCCCGGCCTCGGGGAGCCCCGCTTCATCTCCGTGGGCTACGTGGACGACACGCAGTTCGTGCGGTTCGACAGCGACGCCCCGAATCCGAGGATGGAGCCGCGGGCCCCGTGGGTGGAGCAGGAGGGGCCGGAGTATTGGGACGAGCAGACGCGGAACGAGAAGAACAACGCACAGATTTTCCGAGTGGACCTGAACACGATGCTCCGCT
seq10	2	Lyly Lypa	True	False	2	Lyly-MHCI*8 Lypa-MHCI*8	TTCTACACGGCGGTGTCCCGGCCCGGCCTCGGGGAGCCCCGCTTCATCGCCGTGGGCTACGTGGACGACACGCAGTTCGTGAGGTTCGACAGCGACGCCCCGAACCCGAGGATGGAGCCGCGGGCCCCGTGGGTGGAGCAGGAGGGGCGGGAGTATTGGGACCGGGAGACGCGGACCGCGAAGAACAGCGCACAGATTTTCCGAGTGGACCTGAACACGATGCTCCGCT
seq11	2	Lypa Lyly	True	False	2	Lypa-MHCI*10 Lyly-MHCI*10	TTCTACACCGCGGTGTCCCGGCCCGGCCTCGGGGAGCCCCGCTTCATCGCCGTGGGCTACGTGGACGACACGCAGTTCGTGCGGTTCGACAGCGACGCCCCGAATCCGAGGATGGAGCCGCGGGCCCCGTGGATGGAGCAGGAGGGGCGGGAGTATTGGGACGAGCAGACGCGGATCGCGAAGAACCACGCACAGATTTTCCGAGTGGACCTGAACACGATGCTCCGCT
seq12	2	Lyly Lyca	True	False	2	Lyly-MHCI*20 Lyca-MHCI*11	TTCTACACGGCGGTGTCCCGGCCCGGCCTCGGGGAGCCCCGCTTCATCGCCGTGGGCTACGTGGACGACACGCAGTTCGTGCGGTTCGACAGCGACGCCCCGAATCCGAGGATGGAGCCGCGGGCCCCGTGGGTGGAGCAGGAGGGGCCGGAGTATTGGGACGAGCAGACGCGGAACGAGAAGAACAACGCACAGATTTTCCGAGTGGACCTGAACACGATGCTCCGCT
seq13	2	Lyly Lyca	True	False	2	Lyly-MHCI*21 Lyca-MHCI*12	TTCTACACCGCGGTGTCCCGGCCCGGCCTCGGGGAGCCCCGCTTCATCGCCGTGGGCTACGTGGACGACACGCAGTTCGTGAGGTTCGACAGCGACGCCCCGAACCCGAGGATGGAGCCGCGGGCCCCGTGGGTGGAGCAGGAGGGGCGGGAGTATTGGGACCGGGAGACGCGGACCGCGAAGAACCACGCACAGATTTTCCGAGTGGACCTGAACACGATGCTCCGCT
seq14	2	Lyly Lypa	True	False	2	Lyly-MHCI*9 Lypa-MHCI*9	TTCTACACGGCGGTGTCCCGGCCCGGCCTCGGGGAGCCCCGCTTCATCTCCGTGGGCTACGTGGACGACACGCAGTTCGTGCGGTTCGACAGCGACGCCCCGAATCCGAGGATGGAGCCGCGGGCCCCGTGGGTGGAGCAGGAGGGGCCGGAGTATTGGGACGAGCAGACGCGGAACGAGAAGAACAACGCACAGATTTTCCGACTGAGCCTGAACAACCTGCGCGGCT
seq15	2	Lyly Lyca	True	False	2	Lyly-MHCI*14 Lyca-MHCI*7	TTCTACACCGCGGTGTCCCGGCCCGGCCTCGGGGAGCCCCGCTTCATCGCCGTGGGCTACGTGGACGACACGCAGTTCGTGCGGTTCGACAGCGACGCCCCGAATCCGAGGATGGAGCCGCGGGCCCCGTGGGTGGAGCAGGAGGGGCCGGAGTATTGGGACGAGCAGACGCGGAACGAGAAGAACAACGCACAGATTTTCCGAGTGGACCTGAACACGATGCTCCGCT
seq16	2	Lypa Lyly	True	False	2	Lypa-MHCI*11 Lyly-MHCI*11	TTCTACACCGCGGTGTCCCGGCCCGGCCTCGGGGAGCCCCGCTTCATCGCCGTGGGCTACGTGGACGACACGCAGTTCGTGCGGTTCGACAGCGACGCCCCGAATCCGAGGATGGAGCTGCGGGCCCCGTGGATGGAGCAGGAGGGGCGGGAGTATTGGGACGAGCAGACGCGGATCGCGAAGAACCACGCACAGATTTTCCGAGTGGACCTGAACACGATGCTCCGCT
seq17	2	Lyly Lypa	True	False	2	Lyly-MHCI*3 Lypa-MHCI*3	TTCGATACCATCGTGTCCCGGCCCGGCCTCGGGGAGCCCCGCTTCATCGCCGTGGGCTACGCGGACGACACGCAGTTGGAGCGGTTCGACAGCGACACCCCGAATCCAAGGGCTGAGCCGCGGGCGCCATGGGTGGAGAAGGAGGGGCCGGAGTATTGGGACCGAAACACCCGGATTTACTTGGACACCGCACAAGTTTCCCCGAGTGAACCTGAACACGATGCTTCGCT
seq18	2	Lyly Lypa	True	False	2	Lyly-MHCI*1 Lypa-MHCI*1	TTCCACACCGCGGTGTCCCGGCCGGGCCGCGGGGAGCCCGGGTACTTGGAAGTCGGCTACGTGGACGACACGCAGTTCGTGCGGTTCGACAGCGACACCCCGAGTTCGGTGATGGAGCCGCGGTTGCCGTGGGTGGACCAGGAGGGGCCGGAGTAGTGGGAGCAGCAGACGCAGAACTTCAGGACCCGCACACAAACTCTTCAAGTGAGGCTGAATGAATTGCGTGTCC
seq19	2	Lyly Lyca	True	False	2	Lyly-MHCI*16 Lyca-MHCI*9	TTCTACACGGCGGTGTCCCGGCCCGGCCTCGGGGAGCCCCGCTTCATCGCCGTGGGCTACGTGGACGACACGCAGTTCGTGAGGTTCGACAGCGACGCCCCGAACCCGAGGATGGAGCCGCGGGCCCCGTGGGTGGAGCAGGAGGGGCGGGAGTATTGGGACCGGGAGACGCGGACCGCGAAGAACCACGCACAGATTTTCCGAGTGGACCTGAACACGATGCTCCGCT
seq20	1	Lyca	True	False	1	Lyca-MHCI*13	TTCTACACGGCGGTGTCCCGGCCCGGCCTCGGGGAGCCCCGCTTCATCGCCGTGGGCTACGTGGACGACACGCAGTTCGTGCGGTTCGACAGCGACGCCCCGAATCCGAGGATGGAGCCGCGGGCCCCGTGGATGGAGCAGGAGGGGCGGGAGTATTGGGACCAGGAGACGCGGACCGCGAAGAACCACGCACAGATTTTCCGAGTGGACCTGAACACGATGCTCCGCT
seq21	1	Lyru	True	False	1	Lyru-MHCI*10	TTCTCCACCGTCGTGTCCCGACCCGGCCGCGGGGAGCCCCGCTACTTGGAAGTCGGCTACGTAGACGACAAGCAGTTCGTGCGGTTCGACAGCGATGCCCCAAGTCCGAGGGTAGAGCCGCGGCGCGGTGGTTGGAGCAGGAGGGGCCAGAGTATTGGGACCGGGAGACGCGGAGGGTCAAGGAGACAGCACAGATTTTCCGAGTGAGCCTGCAGACTGCCCTCGGCT
seq22	1	Lyca	True	False	1	Lyca-MHCI*14	TTCTACACGGCGGTGTCCCGGCCCGGCCTCGGGGAGCCCCGCTTCATCGCCGTGGGCTACGTGGACGACACGCAGTTCGTGAGGTTCGACAGCGACGCCCCGAACCCGAGGATGGAGCCGCGGGCCCCGTGGGTGGAGCAGGAGGGGCGGGAGTATTGGGACCAGGAGACGCGGACCGCGAAGAACCACGCACAGATTTTCCGAGTGGACCTGAACACGATGCTCCGCT
seq23	1	Lyru	True	False	1	Lyru-MHCI*13	TTCTACACCGCGGTGTCCCGGCCCGGCCTCGGGGAGCCCCGCTTCATCGCCGTGGGCTACGTGGACGACACGCAGTTCGTGCGGTTCGACAGCGACGCCCCGAATCCGAGGATGGAGCCGCGGGCCCCGTGGGTGGAGCAGGAGGGGCGGGAGTATTGGGACCAGGAGACGCGGAACGCGAAGGACAACGCACAGATTTTTCCGAGTGAACCTGAACACGATGCTCCGCT
seq24	1	Lyly	True	False	1	Lyly-MHCI*18	TTCTACACGGCGGTGTCCCGGCCCGGCCTCGGGGAGCCCCGCTTCATCGCCGTGGGCTACGTGGACGACACGCAGTTCGTGAGGTTCGACAGCGACGCCCCGAAACCGAGGATGGAGCCGCGGGCCCCGTGGGTGGAGCAGGAGGGGCGGGAGTATTGGGACCGGGAGACGCGGACCGCGAAGAACAGCGCACAGATTTTCCGACTGAGCCTGAACAACCTGCGCGGCT
seq25	1	Lyru	True	False	1	Lyru-MHCI*15	TTCTCCACCGCGGTGTCCCGGCCCGGCCTCGGGGAGCCCCGCTTCATCTCCGTGGGCTACGTGGACGACACGCAGTTCGTGCTGTTCGACAGCGACGCCCCGAATCCGAGGATGGAGCCGCGGGCTCAGTGGATGGAGCAGGAGGGGCGGGAGTATTGGGACCAGGAGACGCGGAACGAGAAGAACAACGCACAGATTTTCCGAGTGGACCTGAACACGATGCTCCGCT
seq26	1	Lyru	True	False	1	Lyru-MHCI*9	TTCTCCACCGTGGTGTCCCGGCCCGGCCTCGGGGAGCCCCGCTTCATCTCCGTGGGCTACGTGGACGACACGCAGTTCGTGCGGTTCGACAGCGACGCCCCGAATCCGAGGATGGAGCCGCGGGCCCCGTGGGTGGAGCAGGAGGGGCGGGAGTATTGGGACGAGCAGACGCGGAACGAGAAGAACAACGCACAGATTTTCCGAGTGGACCTGAACACGATGCTCCGCT
seq27	1	Lyru	True	False	1	Lyru-MHCI*12	TTCCACACCGCGATGTCCCGGCCCGGCCTCGGGGAGCCCCGCTTCATCTCCGTGGGCTACGTGGACGACACGCAGTTCGTGCGGTTCCACAGCGACGCCCCGAATCCGAGGATGGAGCCGCGGGCGCAGTGGATGGAGCAGGAGGGGCGGGAGTATTGGGACGAGCAGACGCGGATTTACAAGGACAACGCACAGATTTTCCGAGTGAGCCTACAGAACACGCGCGGCT
seq28	1	Lyru	True	False	1	Lyru-MHCI*6	TTCTACACGGCGGTGTCCCGGCCCGGCCTCGGGGAGCCCCGCTTCATCGCCGTGGGCTACGTGGACGACACGCAGTTCGTGAGGTTCGACAGCGACGCCCCGAATCCGAGGATGGAGCCGCGGGCGCCGTGGATGGAGCAGGTGGGGTCCGAGTATTGGGACAAGCAGACGCGGACCGCGAAGGACAACGCACAGATTTTCCGAGTGGACCTGAACACGATGCTCCGCT
seq29	1	Lyly	True	False	1	Lyly-MHCI*17	TTCCACACCGCGATGTCCCGGCCCGGCCTCGGGGAGCCCCGCTTCATCTCCGTGGGCTACGTGGACGACACGCAGTTCGTGCGGTTCGACAACGACGCCCCGAATCCGAGGATGGAGCCGCGGGCGCAGTGGATGGAGCAGGAGGGGCGGGAGTATTGGGACGAGCAGACGCTGATTTACAAAGACAACGCTCAGATTTTCCGAGTGAGCCTGCAGAACACGCGCGGCT
seq30	1	Lyru	True	False	1	Lyru-MHCI*8	TTCTACACCGCGGTGTCCCGGCCCGGCCTCGGGGAGCCCCGCTTCATCGCCGTGGGCTACGTGGACGACACGCAGTTCGTGCGGTTCGACAGCGACGCCCCGAATCCGAGGATGGAGCCGCGGGCCCCGTGGGTGGAGCAGGAGGGGCGGGAGTATTGGGACGAGCAGACGCGGAACGAGAAGAACAACGCACAGATTTCCCGAGTGAACCTGAACACGATGCTCCGCT
seq31	1	Lyru	True	False	1	Lyru-MHCI*7	TTCCACACCGCGGTGTCCCGGCCCGGCCGCGAGGAGCCCCGCTACTTGGAAGTCGGCTACGTGGACGACACGCAGTTCGTGCTGTTCGACAGCGACGCCCCGAATCCGAGGTATGAGCCGCGGGCGCCATGGATGGAGCAGGTGGGTTCCGAGTATTGGGACAAGCAGACGCGGAACGCGAAGGACAACGCACAGATTTCCCGAGTGAACCTGAACACGATGCTCCGCT
seq32	1	Lyca	True	False	1	Lyca-MHCI*15	TTCTACACCGCGGTGTCCCGGCCCGGCCTCGGGGAGCCCCGCTTCATCGCCGTGGGCTACGTGGACGACACGCAGTTCGTGAGGTTCGACAGCGACGCCCCGAATCCGAGGTATGAGCCGCGGGCGCCGTGGATAGAGCAGGAGGGGCGGGAGTATTGGGACGAGCAGACGCGGATCGCGAAGAACAACGAACAGATTTACCGAGTGAACCTGCAGACCGCCCTCCGCT
seq33	1	Lyru	True	False	1	Lyru-MHCI*4	TTCTACACCGCGGTGTCCCGGCCCGGCCGCGGGGAGCCCCGCTTCATCTCCGTGGGCTACGTGGACGACACGCAGTTCGTGCGGTTCGACAGCGACGCCCCGAATCCGAGGATGGAGCCGCGGGCTCAGTGGATGGAGCAGGAGGGGCGGGAGTATTGGGACGAGCAGACGCGGATGGTCAAGGACCACGCACAGACTTTCCGACTGAGCCTGAACAACCTGCGCGGCT
seq34	1	Lyru	True	False	1	Lyru-MHCI*5	TTCCACACCGCGGTGTCCCGGCCCGGCCTCGGGGAGCCCCGCTTCATCTCCGTGGGCTACGTGGACGACACGCAGTTCGTGCTGTTCGACAGCGACGCCCCGAATCCGAGGATGGAGCCGCGGGCCCCGTGGGTGGAGCAGGAGGGGCGGGAGTATTGGGACCAGGAGACGCGGAACGCGAAGGACAACGCACAGATTTTCCGAGTGAACCTGAACACGATGCTCCGCT
seq35	1	Lyca	True	False	1	Lyca-MHCI*10	TTCTACACCGCGGTGTCCCGGCCCGGCCTCGGGGAGCCCCGCTTCATCGCCGTGGGCTACGTGGACGACACGCAGTTCGTGCGGTTCGACAGCGACGCCCCGAATCCGAGGATGGAGCCGCGGGCCCCGTGGATGGAGCAGGAGGGGCGGGAGTATTGGGACCAGGAGACGCGGACCGCGAAGAACCACGCACAGATTTTCCGAGTGGACCTGAACACGATGCTCCGCT
seq36	1	Lyly	True	False	1	Lyly-MHCI*19	TTCTACACCGCGGTGTTCCGGCCCGGCCTCGGGGAGCCCCGCTTCATCGCCGTGGGCTACGTGGACGACACGCAGTTCGTGCGGTTCGACAGCGACGCCCCGAATCCGAGGATGGAGCCGCGGGCCCCGTGGATGGAGCAGGAGGGGCGGGAGTATTGGGACGAGCAGACGCGGATCGCGAAGAACCACGCACAGATTTTCCGAGTGGACCTGAACACGATGCTCCGCT
seq37	1	Lyru	True	False	1	Lyru-MHCI*14	TTCTCCACCGCGGTGTCCCGGCCCGGCCTCGGGGAGCCCCGCTTCATCTCCGTGGGCTACGTGGACGACACGCAGTTCGTGCTGTTCGACAGCGACGCCCCGAATCCGAGGATGAAGCCGCGGGCCCCGTGGGTGGAGCTGGAGGGGCCGGAGTATTGGGACCAGGAGACGCGGAACGAGAAGACGCGCACGGAATTCCCGAGTGAACCTGAACACGATGCTCCGCT
seq38	1	Feca	False	False	1	Feca-FLAI-H*00701	TTCTACACCGCGGTGTCCCGGCCCGGCCTCGGGGAGCCCCGCTTCATCGCCGTGGGCTACGTGGACGACACGCAGTTCGTGCGGTTCGACAGCGACGCCCCAAATCCGAGGATGGAGCCGCGGGCGCCGTGGGTGGAGCAGGAGGGGCCGGAGTATTGGGACCAGGAGACGCGGAACGAGAAGAACAACGCACAGAATTTCCGATTGAACCTGCAGACCGCCCTCCGCT
seq39	1	Pale	False	False	1	Pale-MHCI*M1029	TTCTACACCGCGATGTCCCGGCCCGGCCGCGGGGAGCCCCGGTTCATATCCGTGGGCTACGTGGACGACACGCAGTTCGTGCGGTTCGACAGCGACGCCCCAAATCCCAGGGAAGAGCCGCGGGCGCCGTGGATGGAGCAAGAGGGGCCGGAGTATTGGGACGAGCAGACGCGGATCGCGAAGACAAACGCACAAGTTTCCCGAGTGAGCCTGAACTCGATGCTCCGCT
seq40	1	Pale	False	False	9	Pale-MHCI*M177b Pale-MHCI*M1043 Pale-MHCI*M623 Pale-MHCI*M116 Pale-MHCI*FM623 Pale-MHCI*M826 Pale-MHCI*M712 Pale-MHCI*M146 Pale-MHCI*M190	TTCTACACCGCGATGTCCCGGCCCGGCCGCGGGGAGCCCCGGTTCATATCCGTGGGCTACGTGGACGACACGCAGTTCGTGCGGTTCGACAGCGACGCCCCAAATCCCAGGGAAGAGCCGCGGGCGCCGTGGATGGAGCAAGAGGGGCCGGAGTATTGGGACGAGCAGACGCGGATCGCGAAGACAAACGCACAAGTTTCCCGAGTGAACCTGAACACGATGCTCCGCT
seq41	1	Pati	False	False	1	Pati-MHCI*B-47	TTCTACACCGCGGTGTCCCGGCCCGGCCTCGGGGAGCCCCGCTTCATCGCCGTGGGCTACGTGGACGACACGCAGTTCGTGCGGTTCGACAGCGACGCCCCGAATCCGAGGATGGAGCCGCGGGCGCCGTGGATGGAGCAGGTGGGGCCGGAGTATTGGGACGAGCAGACGCGGATCGTGAAGAACGTCGCACAGATTTTCCGAGTGGACCTGAACACGATGCTCCGCT
seq42	1	Pale	False	False	1	Pale-MHCI*M131	TTCTACACCTCGGTGTCCCGGCCCGGCCTCGGGGAGCCCCGCTTCATCGCCGTGGGCCACGTGGACGACACGCAGTTCGTGCGGTTCGACACAGACACCCCGAATCCGAGGATGGAGCCGCAGGGCCCCGTGGTGGAGCAAGAGGGGCCGGAGTATTGGGACCAGGAGACGCGGAACGAGAAGAACAACGCACGGAATTCCCGAGTGAACCTGAACACGATGCTCCCCT
seq43	1	Feca	False	False	1	Feca-FLAI-H*00401	TTCTACACCGCGGTGTCCCGGCCCGGCCTCGGGGAGCCCCGCTTCATCGCCGTGGGCTACGTGGACGACACGCAGTTCGTGCGGTTCGACAGCGACGCCCCAAATCCGAGGATGGAGCCGCGGGCGCCGTGGGTGGAGCAGGAGGGGCCGGAGTATTGGGACCAGCAGACGCGGAACGCGAAGGACAACGCACAGAATTTCCGATTGAACCTGCAGACCGCCCTCCGCT
seq44	1	Pale	False	False	1	Pale-MHCI*M1031	TTCTACACCGCGGTGTCCCGGCCCGGCCTCGGGGAGCCCCGCTTCATCGCCGTGGGCTACGTGGACGACACGCAGTTCGTGCGGTTCGACAGCGACGCCCCGAATCCGAGGATGGAGCCGCGGGCCCCGTGGGTGGAGCAGGTGGGGCCGGAGTATTGGGACCGGGAGACGCGGAACGAGAAGACGAACGCACAGATTTCCCGAGTGGACCTGAACACGATGCTCCGCT
seq45	1	Feca	False	False	3	Feca-FLAI-H*003011 Feca-FLAI-H-FLA-H*003012 Feca-FLAI-H*003012	TTCTACACCGCGGTGTCCCCGCCCGGCCTCGGGGAGCCCCGCTTCATCGCCGTGGGCTACGTGGACGACACGCAGTTCGTGCGGTTCGACAGCGACGCCCCGAATCCGAGGATGGAGCCGCGGGCGCCGTGGGTGGAGCAGGAGGGGCCGGAGTATTGGGACGAGCAGACGCGGAACGAGAAGAACAACGCACAGATTTCCCGAGTGAACCTGAACACGTTGCTCCGCT
seq46	1	Pale	False	False	1	Pale-MHCI*M620b	TTCTACACCGCGGTGTCCCGGCCCGGCCTCGGGGAGCCCCGCTTCATCTCCGTGGGCTACGTGAACGACACGCAGTTCGTGCGGTTCGACAGCGACGCCCCAAATCCGAGAGAAGAGCCGCGGGCGCCGTGGATGGAGCAGGTGGGGCCGGAGTATTGGGACGAGCAGACGCGGATCGGGAAGAACGACGCACAGATTTTCCGAGTGGACCTGAACACGATGCTCCGCT
seq47	1	Pale	False	False	1	Pale-MHCI*M1041	TTCTACACCGCGGTGTCCCGGCCCGGCCTCGGGGAGCCCCGCCTCATCTCCGTGGGCTACGTGGACGACACGCAGTTCGTGCGGTTCGACAGCGACGCCCCAAATCCGAGAGAAGAGCCGCGGGCGCCGTGGATGGAGCAGGTGGGGCCGGAGTATTGGGACGAGCAGACGCGGATCGTGAAGAACGACGCACAGATTTTCCGAGTGGACCTGAACACGATGCTCCGCT
seq48	1	Pale	False	False	12	Pale-MHCI*FM613 Pale-MHCI*FM610 Pale-MHCI*M177a Pale-MHCI*M101 Pale-MHCI*M613 Pale-MHCI*M186 Pale-MHCI*M910 Pale-MHCI*FM65 Pale-MHCI*M150 Pale-MHCI*M847 Pale-MHCI*M124 Pale-MHCI*M711	TTCTACACCGCGGTGTCCCGGCCCGGCCTCGGGGAGCCCCGCTTCATCTCCGTGGGCTACGTGGACGACACGCAGTTCGTGCGGTTCGACAGCGACGCCCCAAATCCGAGAGAAGAGCCGCGGGCGCCGTGGATGGAGCAGGTGGGGCCGGAGTATTGGGACGAGCAGACGCGGATCGGGAAGAACGACGCACAGATTTCCCGAGTGGACCTGAACACGATGCTCCGCT
seq49	1	Papa	False	False	1	Papa-MHCI*02	TTCGACACCGCGGTGTCCCGGCCCGGCCTCGGGGAGCCCCGTTTCATCGCCGTGGGCTACGTGGACGACACGCAGTTCGTGCGGTTCGACAGCGACGCCCCGAATCCGAGGATGGAGCCGCGGGTGCCGTGGATGGAGCAGGAGGGGCCGGAGTATTGGGACCGGGAGACGCGGAACGTGAAGAACAACGCACAGATTTCCCGAGTGAACCTGAACACGATGCTCCGCT
seq50	1	Feca	False	False	1	Feca-FLAI-H*00102	TTCTACACCGCGGTGTCCCGGCCCGGCCTCGGGAAGCCCCGCTTCATCGCCGTGGGCTACGTGGACGACACGCAGTTCGTGCGGTTCGACAGCGACGCCCCGAATCCGAGGATGGTGCCGCGGGCGCCGTGGATGGAGCAGGAGGGGCCGGAGTATTGGGACCGGAACACGCGGAACGCGAAGGACAACGCACAGATTTCCCGAGTGAACCTGAACACGTTGCTCCGCT
seq51	1	Pale	False	False	10	Pale-MHCI*M134 Pale-MHCI*M917 Pale-MHCI*M119 Pale-MHCI*M162 Pale-MHCI*M1032 Pale-MHCI*M715 Pale-MHCI*M145 Pale-MHCI*M846 Pale-MHCI*M125 Pale-MHCI*M188	TTCTACACCGCGGTGTCCCGGCCCGGCCTCGGGGAGCCCCGCTTCATCGCCGTGGGCTACGTGGACGACACGCAGTTCGTGCGGTTCGACAGCGACGCCCCGAATCCGAGGATGGAGCCGCGGGCCCCGTGGGTGGAGCAGGTGGGGCCGGAGTATTGGGACCGGGAGACGCGGAACGAGAAGAACAACGCACAGATTTCCCGAGTGGACCTGAACACGATGCTCCGCT
seq52	1	Pale	False	False	1	Pale-MHCI*M710	TTCTACCCCGCGGTGTCCCGGCCCGGCCTCGGGGAGCCCCGCTTCATCGCCGTGGGCTCCGTGGACGACACGCAGATCGTGCGGTTCGACAGCGACGCCCCGAATCCGAGGATGGAGCCGCGGGCCCCGTGGGTGGAGCAGGTGGGGCCGGAGTATTGGGACCGGGAGACGCGGAACGAGAAGAACAACGCACAGATTTCCCGAGTGGACCTGAACACGATGCTCCGCT
seq53	1	Feca	False	False	1	Feca-FLAI-E*00701	TTCTACACCGCGGTGTCCCGGCCCGGCCGCGGGGAGCCCCGCTTCATCTCCGTGGGCTACGTGGACGACACGCAGTTCGTGCGGTTCGACAGCGACGCCCCGAATCCCAGGGAAGAGCCGCGGGCGCCGTGGATGGAGCAGGAGGGGCCGGAGTATTGGGACCGGAACACCCGGATTTACTTGGACACCGCACAGATTTTCCGAGTGAGCCTGGAGAACACGCGCGGAT
seq54	1	Pale	False	False	1	Pale-MHCI*M193	TTCTACACCGCGGTGTCCCAGCCCGGCCTCGGGGAGCCCCGCTTCATCGCCGTGGGCTACGTGGACGACACGCAGTTCGTGCGGTTCGACAGCGACGCCCCGAATCCGAGGATGGAGCCGCGGGCCCCGTGGGTGGAGCAGGTGGGGCCGGAGTATTGGGACCGGGAGACGCGGAACGAGAAGAACGACGCACAGATTTCCCGAGTGGACCTGAACACGATGCTCCGCT
seq55	1	Pale	False	False	1	Pale-MHCI*FM627	TTCTACACCATTGTGTCCCGGCCCGGCCTCGGGGAGCCCCGCTTCATCGCCGTGGGCTACGTGGACGACACGCAGTTCGAGCGGTTCGACAGCGACGCCCCGAATCCAAGGGCTGAGCCGCGGGCGCCATGGGTGGAGCAGGAGGGGCCGGAGTATTGGGACCGAACACCCGGATCTTACTTGGACACCGCACAAGTTTCCCGAGTGAACCTGAACACGATGCTCCGCT
seq56	1	Pale	False	False	3	Pale-MHCI*M96 Pale-MHCI*M841b Pale-MHCI*M151	TTCTACACCGTCGTGTCCCGACCCGGCCGCGGGGAGCCCCGCTACTTGGAAGTCGGCTACGTAGACGACAAGCAGTTCGTGCGGTTCGACAGCGATGCCCCAAGTCCGAGGGTAGAGCCGCGGGCGCAGTGGTTGGAGCAGGAGGGGCCAGTGTACTGGGACCGGGAGACGCGGAGGGTCAAGGAGACAGCACAGATTTTCCGAGTGAGCCTGCAGACTGCCCTCCGCT
seq57	1	Acju	False	False	1	Acju-MHCI*02	TTCTACACCGCGGTGTCCCGGCCCGGCCTCGGGGAGCCCCGCTTCATCGCCGTGGGCTACGTGGACGACACGCAGTTCGTGCGGTTCGACACCGACGCCCCGAATCCGAGGTATGAGCCGCGGGCCCCGTGGGTGGAGCAGGAGGGGCCGGAGTATTGGGACCGGAACACGCGGAACGAGAAGAACAACGCACAGAATTCCCGAGTGGACCTGAACACGATGCTCCGCT
seq58	1	Pale	False	False	1	Pale-MHCI*M108	TTCTACACCGCGGTGTCCCGGCCCGGCCTCGGGGAGCCCCGCTTCATCGCCGTGGGCTACGTGGACGACACGCAGTTCGTGCGGTTCGACAGCGACGCCCCGAATCCGAAGGATGGAGCCGCGGGCCCCGTGGTGGAGCAAGAGGGGCCGGAGTATTGGGACCGGGAGACGCGGAACGAGAAGAACAACGCACGGAATTCCCGAGTGAACCTGAACACGATGCTCCGCT
seq59	1	Feca	False	False	2	Feca-FLAI-E*01301 Feca-FLAI-E-FLA-E*01301	TTCTACACCGCGGTGTCCCGGCCCGGCCTCGGGGAGCCCCGCTTCATCGCCGTGGGCTACGTGGACGACACGCAGTTCGTGCGGTTCGACAGCGACGCCCCAAATCCGAGGATGGAGCCGCGGGCGCCGTGGGTGGAGCAGGAGGGGCCGGAGTATTGGGACCAGGAGACGCGGATCGCGAAGAACAACGCACAGATTTTCCGAGTGAACCTGAACACGATGCTCCGCT
seq60	1	Pale	False	False	1	Pale-MHCI*M835a	TTCTACACCTCGGTGTCCCGGCCCGGCCTCGGGGAGCCCCGCTTCATCGCCGTGGGCTACGTGGACGACACGCAGTTCGTGCGGTTCGACAGCGACGCCCCGAATCCGAGGATGGAGCCGCGGGCCCCGTGGGTGGAGCAGGTGGGGCCGGAGTATTGGGACCGGGAGACGCGGAACGAGAAGAACAACGCACAGATTTCCCGAGTGGACCTGAACACGATGCTCCGCT
seq61	1	Pale	False	False	1	Pale-MHCI*M171	TTCTACACCGCGGTGTCCCGGCCCGGCCTCGGAGAGCCCCGCTTCATCTCCGTGGGCTACGTGGACGACACGCAGTTCGTGCGGTTCGACAGCGACGCCCCAAATCCGAGAGAAGAGCCGCGGGCGCCGTGGATGGAGCAGGTGGGGCCGGAGTATTGGGACGAGCAGACGCGGATCGTGAAGAACGACGCACAGATTTTCCGAGTGGACCTGAACACGATGCTCCGCT
seq62	1	Pale	False	False	1	Pale-MHCI*M65b	TTCTACACCGCGGTGTCCCGGCCCGGCCTCGGGGAGCCCCGCTTCATCTCCGTGGGCTACGAGGACGACACGCAGTTCGTGCGGTTCGACAGCGACGCCCCAAATCCGAGAGAAGAGCCGCGGGCGCCGTGGATGGAGCAGGTGGGGCCGGAGTACTGGGACGAGCAGACGCGGATCGGGAAGAACGACGCACAGATTTCCCGAGTGGACCTGAACACGATGCTCCGCT
seq63	1	Pale	False	False	1	Pale-MHCI*M184	TTCTACACCGCGGTGTCCCGGCCCGGCCTCGGGGAGCCCCGCTTCATCTCCGTGGGCTACGTGGACGACACGCAGTTCGTGCGGTTCGACAGCGGCGCCCCAAATCCGAGAGAAGAGCCGCGGGCGCCGTGGATGGAGCAGGTGGGGCCGGAGTATTGGGACGAGCAGACGCGGATCGGGAAGAACGACGCACAGACTTCCCGAGTGGACCTGAACACGATGCTCCGCT
seq64	1	Pale	False	False	1	Pale-MHCI*M149	TTCTACACCGCGGTGTCCCGGCCCGGCCTCGGGGAGCCCCGCTTCATCGCCGTGGGCCACGTGGACGACACGCAGTTCGTGCGGTTCGACACAGATGCCCCGAATCCGAGGATGGAGCCGAGGGCCCCGTGGATGGAGCAAGAGGGGCCGGAGTATTGGGACCAGGAGACGCGGAAGGAGAAGAACAACGCACGGAATATCAGAGTGAAAGTGAACACGATGATGCGCT
seq65	1	Feca	False	False	2	Feca-FLAI-E*00501 Feca-FLAI-E-FLA-E*00501	TTCTACACCGCGGTGTCCCGGCCCGGCCTCGGGGAACCCCGCTTCATCGCCGTGGGCTACGTGGACGACATGCAGTTCGTGCGGTTCGACAGCGACGCCCCGAATCCCAGGGAAGAGCAGCGGGCGCCGTGGATGGAGCAGGTGGGGCCGGAGTATTGGGACCGGAACACCCGGATTTACTTGGACACCGCACAGATTTTCCGAGTGGACCTGAACACGATGCTCCGCT
seq66	1	Feca	False	False	2	Feca-FLAI-E*00303 Feca-FLAI-E*00601	TTCTACACCGCGATTTCCCGGCCCGGCCTCGGGGAGCCCCGCTTCATCTCCGTGGGCTACGTGGACGACACGCAGTTCGTGCGGTTCGACAGCGACGCCCCGAATCCCAGGGAAGAGCCGCGGGCGCCGTGGATGGAGGAGGAGGGGCCGGAGTATTGGGACCGGAACACCCGGATTTACTTGGACACCGCACAGATTTTCCGAGTGGACCTGAACACGATGCTCCGCT
seq67	1	Pale	False	False	1	Pale-MHCI*M842	TTCTACACCGCGATGTCCCGGCCCGGCCGCGGGGAGCCCCGGTTCATATCCGTGGGCTACGTGGACGACACGCAGTTCGTGCGGTTCGACAGCAACGCCCCAAATCCCAGGGAAGAGCCGCGGGCGCCGTGGATGGAGCAAGAGGGGCCGGAGTATTGGGACGAGCAGACGCGGATCGCGAAGACAAACGCACAAGTTTCCCGAGTGAACCTGAACACGATGCTCCGCT
seq68	1	Feca	False	False	1	FLAI-Q	TTCTCCACCGTCGTGTCCCGACCCGGCCGCGGGGAGCCCCGCTACTTGGAAGTCGGCTACGTAGACGACAAGCAGTTCGTACGGTTCGACAGCGATGCCCCAAGTCCGAGGGTAGAGCCGCGGCGCAGTGGTTGGAGCAGGAGGGGCCAGAGTATTGGGACCGGGAGACGCTGAGGGTCAAGGAGACAGCACAGATTTCCCGAGTGAGCCTGCAGACTGCCCTCGGCT
seq69	1	Pale	False	False	1	Pale-MHCI*M630	TTCTACACCGCGGTGTCCCGGCCCGGCCTCGGGGAGCCCCGCTTCATCTCCGTGGGCCACGTGGACGACACGCAGTTCGTGCGGTTCGACAGCGACGCCCCAAATCCGAGAGAAGAGCCGCGGGCGCCGTGGATGGAGCAGGTGGGGCCGGAGTATTGGGACGAGCAGACGCGGATCGTGAAGAACGACGCACAGATTTTCCGAGTGGACCTGAACACGACGCCCCGCT
seq70	1	Feca	False	False	2	Feca-FLAI-H*00501 Feca-FLAI-H-FLA-H*00501	TTCTACACCGCGGTGTCCCCGCCCGGCCTCGGGGAGCCCCGCTTCATCGCCGTGGGCTACGTGGACGACACGCAGTTCGTGCGGTTCGACAGCGACGCCCCGAATCCGAGGATGGAGCCGCGGGCGCCGTGGGTGGAGCAGGAGGGGCCGGAGTATTGGGACGAGCAGACGCGGAACGAGAAGAACAACGCACAGATTTTCCGATTGAACCTGCAGACCGCCCTCCGCT
seq71	1	Pale	False	False	1	Pale-MHCI*M104	TTCTACACCGCGGTGTCCCGGCCCGGCCTCGGGGAGCCCCGCTTCATCTCCGTGGGCTACGTGGACGACACGCAGTTCGTGCGGTTCGACAGCGACGCCCCAAATCCGAGAGAAGAGCCGCGGGCGCCGTGGATGGAGCAGGTGGGGCCGGAGTATTGGGACGAGCAGGCGCGGATCGGGAAGAACGACGCACAGATTTCCCGAGTGGACCTGAACACGATGCTCCGCT
seq72	1	Pale	False	False	1	Pale-MHCI*M140	TTCTACACCGCGGTGTCCCGGCCCGGCCTCGGGGAGCCCCGCTTCATCGCCGTGGGCCACGTGGACGACACGCAGTTCGTGCGGTTCGACACAGACGCCCCGAATCCGAGGATGGAGCCGCAGGGCCCCGTGGTGGAGCAAGAGGGGCCGGAGTATTGGGACCAGGAGACGCAGAACGAGAAGAACAACGCACGGAATTCCCGAGTGAACCTGAACACGATGGTTCGCT
seq73	1	Pale	False	False	1	Pale-MHCI*M62	TTCTACACCGCGGTGTCCCGGCCCGGCCTCGGGGAGCCCCGCTTCATCTCCGTGGGCAACGTGGACGGCACGCAGTTCGTGCGGTTCGACAGCGACGCCCCAAAGCCGAGAGAAGAGCCGCGGGCGCCGTGGATGGAGCAGGTGGGGCCGGAGTATTGGGACGAGCAGACGCGGATCGGGAAGAACGACGCACAGATTTCCCGAGTGGACCTGAACACGATGCTCCGCT
seq74	1	Lepa	False	False	1	Lepa-MHCI*LPAI69I	TTCTACACCGCGGTGTCCCGGCCCGGCCTCGGGGAGCCCCGCTTCATCGCCGTGGGCTACGTGGACGACACGCAGTTCGTGCGGTTCGACAGCGACGCCCCGAATCCGAGGATGGAGCCGCGGGCCCTGTGGGTGGAGCAGGAGGGGCCGGAGTATTGGGACCAGGAGACGCGGAACGTGAAGAACGGCGCACAGAATTTCCGAGTGAACCTGCAGACCGCCCTCCGCT
seq75	1	Feca	False	False	2	Feca-FLAI-FLAA10 Feca-FLAI-E*00302	TTCTACACCGCGATTTCCCGGCCCGGCCTCGGGGAGCCCCGCTTCATCTCCGTGGGCTACGTGGACGACACGCAGTTCGTGCGGTTCGACAGCGACGCCCCGAATCCCAGGGAAGAGCCGCGGGCGCCGTGGATGGAGCAGGAGGGGCCGGAGTATTGGGACCGGAACACCCGGATTTACTTGGACACCGCACAGATTTTCCGAGTGGACCTGAACACGATGCTCCGCT
seq76	1	Papa	False	False	1	Papa-MHCI*03	TTCTTCACCGCGGTGTCCCGGCCCGGCCTCGGGGAGCCCCGCTTCATCGCCGTGGGCTACGTGGACGACACGCAGTTCGTGCGGTTCGACAGCGACGCCCCGAATCCGAGGATGGAGCCGCGGGCCCCGTGGGTGGAGCAAGAGGGGCCGGAGTATTGGGACCGGGAGACGCGGATCGCGAAGAACGACGCACAGATTTCCCGAGTGAACCTGAACACGATGCTCCGCT
seq77	1	Pale	False	False	11	Pale-MHCI*M136 Pale-MHCI*FM611 Pale-MHCI*M911 Pale-MHCI*M1046 Pale-MHCI*M622 Pale-MHCI*M164 Pale-MHCI*FM622 Pale-MHCI*M827 Pale-MHCI*M135 Pale-MHCI*M713 Pale-MHCI*M155	TTCTACACCGCGGTGTCCCGGCCCGGCCTCGGGGAGCCCCGCTTCATCTCCGTGGGCTACGTGGACGACACGCAGTTCGTGCGGTTCGACAGCGACGCCCCAAATCCGAGAGAAGAGCCGCGGGCGCCGTGGATGGAGCAGGTGGGGCCGGAGTATTGGGACGAGCAGACGCGGATCGTGAAGAACGACGCACAGATTTTCCGAGTGGACCTGAACACGATGCTCCGCT
seq78	1	Pale	False	False	1	Pale-MHCI*M621	TTCTACACCGCGGAGTCCCGGCCCGGCCTCGGGGAGCCCCGCTTCATCGCCGTGGGCTACGTGGACGACACGCAGTTCGAGCGGTTCGACAGCGACGCCCCAAACCCGAGAGAAGAGCCGCGGGCGCCGTGGATGGAGCAGGTGGGGCCGGAGTATTGGGACGAGCAGACGCGGATCGTGAAGAACGACGCACAGATTTTCCGAGTGGACCTGAACACGATGCTCCGCA
seq79	1	Lepa	False	False	1	Lepa-MHCI*LPAI69J	TTCTACACCGCGATGTCCCGGCGCGGGGAGCCCCGCTTCATCGCCGTGGGCTACGTGGACGACACGCAGTTCGTGCGGTTCGACAGCGACGCCCCGAATCCGAGGATGGAGCCGCGGGCCCTGTGGGTGGAGCAGGAGGGGCCGGAGTATTGGGACCAGGAGACGCGGAACGTGAAGAACGGCGCACAGAATTTCCGAGTGAACCTGCAGACCGCCCTCCGCT
seq80	1	Papa	False	False	1	Papa-MHCI*01	TTCTACACCGCGGTGTCCCGGCCCGGCCTCGGGGAGCCCCGCTTCATCGCCGTGGGCTACGTGGACGACACGCAGTTCGTGCGGTTCGACAGCGACGCCCCGAATCCGAGGATGGAGCCGCGGGCGCCGTGGATGGAGCAGGAGGGGCCGGAGTATTGGGACCGGGAGACGCGGATCGCGAAGAACCACGCACAGATTTTCCGAGTGGACCTGAACACGATGCTCCGCT
seq81	1	Feca	False	False	4	Feca-FLAI-E*01101 Feca-FLAI-E*00902 Feca-FLAI-FLAA23 Feca-FLAI-E*01001	TTCTACACCGCGGTGTCCCGGCCCGGCCTCGGGGAGCCCCGCTTCATCTCCGTGGGCTACGTGGACGACACGCAGTTCGTGCGGTTCGACAGCGACGCCCCGAATCCGAGGATGGAGCCGCGGGCGCCGTGGGTGGAGCAGGAGGGGCCGGAGTATTGGGACCGGGAGACGCGGAACATGAAGAACACCGCACAGATTTTCCGAGTGGACCTGAACACGATGCTCCGCT
seq82	1	Pale	False	False	1	Pale-MHCI*M1039	TTCTACACCGCGGTGTCCCGGCCCGGCCTCGGGGAGCCCCGCTTCATCTCCGTGGGCTACGTGGACGACACGCAGTTCGTGCGGTTCGACAGCGACGCCCCAAATCCGAGAGAAGAGCCGCGGGCGCCGTGGATGGAGCAGGTGGGGCCGGAGTATTGGGACGAGCAGACGCGAATCGTGAAGAACGACGCACAGATTTTCCGAGTGGACCTGAACACGATGCTCCGCT
seq83	1	Papa	False	False	1	Papa-MHCI*04	TTCTACACCGCGGTGTCCCGGCCCGGCCTCGGGGAGCCCCGCTTCATCGCCGTGGGCCACGTGGACGACACGCAGTTCGTGCGGTTCGACACAGACGCCCCGAATCCGAGGATGGAGCCGCGGGCCCCGTGGGTGGAGCACGAGGGGCCAGAGTATTGGGACCAGGAGACGCGGAACGAGAAGAACAACGCACGGAATTCCCGAGTGAACCTGAACACGATGCTCCGCT
seq84	1	Pale	False	False	1	Pale-MHCI*M138	TTCTACACCGCGGTGTCCCGGCCCGGCCTCGGGGAGCCCCGCTTCATCGCCGTGGGCTACGTGGACGACACGCAGTTCGTGCGGTTCGACAGCGACACCCCGAATCCGAGGATGGAGCCGCGGGCCCCGTGGGTGGAGCAGGTGGGGCCGGAGTATTGGGACCGGGAGACGCGGAACGAGAAGAACAACGCACAGATTTCCCGAGTGGACCTGAACACGATGCTCCGCT
seq85	1	Pati	False	False	1	Pati-MHCI*Cw-6	TTCTACACCGCGATGTCCCGGCCCGGCCTCGGGGAGCCCCGCTTCATCGCCGTGGGCTACGTGGACGACACGCAGTTCGTGCGGTTCGACACCGACGCCCCGAATCCGAGGACGGAGCCGCGGGCCCCGTGGGTGGAGCAAGAGGGGCCGGAGTATTGGGACCAGGAGACGCGGAACGAGAAGAACAACGCACGGAATTCCCGAGTGAACCTGAACACGATGCTCCGCT
seq86	1	Feca	False	False	1	Feca-MHCI*LOC105260550	TTCTACACCGCGGTGTCCCGGCCCGGCCTCGGGGAGCCCCGCTTCATCTCCGTGGGCTACGTGGACGACACGCAGTTCGTGCGGTTCGACAGCGACGCCCCGAATCCCAGGGAAGAGCCGCGGGCGCCGTGGGTGGAGCAGGTGGGGCCGGAGTATTGGGACGAGCAGACGCGGATCGTGAAGAACACCGCACAGATTTTCCGAGTGGACCTGAACACGATGCTCCGCT
seq87	1	Acju	False	False	3	Acju-MHCI*09 Acju-MHCI*08 Acju-MHCI*07	TTCGATACCATCGTGTCCCGGCCCGGCCTCGGGGAGCCCCGCTTCATCTCCGTGGGCTACGTGGACGACACGCAGTTCGTGCGGTTCGACAGCGACGCCCCGAATCCGAGGTATGAGCCGCGGGCGCCGTGGATGGAGCAGGTGGGGCCAGAGTATTGGGACCGGGAGACGCGGACCGCGAAGAACAACGAACAGATTTCCCGAGTGGACCTGAACACGATGCTCCGCT
seq88	1	Pale	False	False	4	Pale-MHCI*FM612 Pale-MHCI*M612 Pale-MHCI*M176 Pale-MHCI*M620a	TTCTACACCGCGGTGTCCCGGCCCGGCCTCGGGGAGCCCCGCTTCATCTCCGTGGGCTACGTGGACGACACGCAGTTCGTGCGGTTCGACAGCGACGCCCCAAATCCGAGAGAAGAGCCGCGGGCGCCGTGGATGGAGCAGGTGGGGCCGGAGTATTGGGACGAGCAGACGCGGATCGGGAAGAACGACGCACAGATTTTCCGAGTGGACCTGAACACGATGCTCCGCT
seq89	1	Feca	False	False	3	Feca-MHCI Feca-FLA-I Feca-FLAI-FLAA24	TTCTACACCGCGGTGTCCCGGCCCGGCCTCGGGGAGCCCCGCTTCATCTCCGTGGGCTACGTGGACGACACGCAGTTCGTGCGGTTCGACAGCGACGCCCCGAATCCCAGGGAAGAGCCGCGGGCGCCGTGGATGGAGCAGGAGGGGCCGGAGTATTGGGACCGGAACACGCGGATTTACTTGGACACCGCACAGATTTCCCGAGTGAACCTGAACACGTTTCGCCGCT
seq90	1	Feca	False	False	1	Feca-FLAI-FLAX10	TTCTACACCGCGGTGTCCCGGCCCGGCCTCGGGGAGCCCCGCTTCATCTCCGTGGGCTACGTGGACGACACGCAGTTCGTGCGGTTCGACAGCGACGCCCCGAATCCCAGGGAAGAGCCGCGGGCGCCGTGGATGGAGCAGGAGGGGCCGGAGTATTGGGACCGGGAGACGCGGAAGGTGAAGAACACCGCACAGATTTTCCGAGTGGACCTGAACACGTTGCTCCGCT
seq91	1	Feca	False	False	1	Feca-FLAI-B*n05	TTCCACACCGCGATGTCCCGGCCCGGCCTCGGGGAGCCCCGCTTCATCTCCGTGGGCTACGTGGACGACAAGCAGTTCGTGCGGTTCGACAGCGACGCCCCGAATCCGAGGTATGAGCCGCGGGCGCCGTGGGTGGAGCAGGTGGGGCCGGAGTATTGGGACCAGCAGACGCTGATCGCGAAGAACCACGCACAGATTTTCCGAGTGAACCTGAACACGATGCTCCGCT
seq92	1	Feca	False	False	2	Feca-FLAI-H*008012 Feca-FLAI-H*008011	TTCTACACCGCGGTGTCCCGGCCCGGCCTCGGGGAGCCCCGCTTCATCGCCGTGGGCTACGTGGACGACACGCAGTTCGTGCGGTTCGACAGCGACGCCCCAAATCCGAGGATGGAGCCGCGGGCGCCGTGGGTGGAGCAGGAGGGGCCGGAGTATTGGGACCGGAACACGCGGAACGAGAAGAACAACGCACAGAATTTCCGATTGAACCTGCAGACCGCCCTCCGCT
seq93	1	Pale	False	False	2	Pale-MHCI*M1034 Pale-MHCI*M147	TTCTACACCGCGATGTCCCCGCCCGGCCGCGGGGAGCCCCGCTTCATCTCCGTGGGCTACGTGGACGACACGCAGTTCGTGCGGTTCGACAGCGACGCCCCGAATCCGAGGATGGAGCCGCGGGCGCCGTGGATGGAGCAGGAGGGGCCGGAGCATTGGGACGAGCAGACGCGGATTTACAAGGACAACGCACAGATTTTCCGAGTAAGCCTGCAGAACACGCGCCGCT
seq94	1	Pale	False	False	1	Pale-MHCI*M111	TTCTACACCGCGGTGTCCCGGCCCGGCCTCGGGGAGCCCCGCTTCATCTCCGTGGGCTACGTGGACGACACGCAGTTCGTGCGGTTCGACAGCGACGCCCCAAATCCGAGAGAAGAGCCGCGGGCGCCGTGGATGGAGCAGGTGGGGCCGGAGTATTGGGACGAGCAGACGCGGATCGTGAAGAACGACGCACAGGTTTTCCGAGTGGACCTGAACACGATGCTCCGCT
seq95	1	Pale	False	False	1	Pale-MHCI*M915	TTCTACACCGCGGTGTCCCGGCCCGGCCTCGGGGAGCCCCGCTTCATCGCCGTGGGCCACGTGGACGACACGCAGTTCGTACGGTTCGACACAGACGCCCCGAATCCGAGGATGGAGCCGCGGGCCCCGTGGATGGAGCAAGAGGGGCCGGAGTATTGGGACCAGGAGACGCGGAACGAGAAGAACAACGCACGGAATTTCCGAGTGAACCTGAACACGATGCTCCGCT
seq96	1	Pale	False	False	1	Pale-MHCI*M117b	TTCTACACCATTGTGTCCCGGCCCGGCCTCGGGGAGCCCCGCTTCATCGCCGTGGGCTACGTAGACGACACGCAGTTCGAGCGGTTCGACAGCGACGCCCCGAATCCAAGGGCTGGAGCCGCGGGCGCCATGGGTGGAGCAGGAGGGGCCGGAGTATTGGGACCGAACACCCGGATTTACTTGGACACCGCACAAGTTTCCCGAGTGAACCTGAACACGATGCTCCGCT
seq97	1	Pale	False	False	1	Pale-MHCI*M112	TTCTACACCGCGGTGTCCCGGCCCGGCCTCGGGGAGCCCCGCTTCATCGCCGTGGGCTACGTGGACGACACGCAGTTCGTGCGGTTCAGACAGCGACGCCCCGAATCCGAGGATGGAGCCGCGGGCCCCGTGGTGGAGCAAGAGGGGCCGGAGTATTGGGACCAGGAGACGCGGAACGAGAAGAACAACGCACGGAATTCCCGAGTGAACCTGAACACGATGCTCCGCT
seq98	1	Feca	False	False	2	Feca-FLAI-E*01401 Feca-FLAI-E-FLA-E*01401	TTCTACACCGCGGTGTCCCGGCCCGGCCTCGGGGAGCCCCGCTTCATCGCCGTGGGCTACGTGGACGACACGCAGTTCGTGCGGTTCGACAGCGACGCCCCAAATCCGAGGATGGAGCCGCGGGCGCCGTGGGTGGAGCAGGTGGGGCCGGAGTATTGGGACCAGGAGACGCGGATCGCGAAGAACCACGCACAGATTTTCCGAGTGGACCTGAACACGATGCTCCGCT
seq99	1	Pale	False	False	1	Pale-MHCI*FM624	TTCTACACCGCGGTGTCCCGGCCCGGCCTCGGGGAGCCCCGCTTCATCTCCGTGGGCTGCGTGGTCGACTCGCTGTTCGTGCGGTTCGACTGCGACGCCCCATGTCCGCGAGAGGAGCCGCGGGCGCCGTGGATGGAGCGGGTGGGGCCGGTGTCTTGGGACGAGCGGACGCGGATCGGGATGAACGACGCACAGATTTCCCGAGTGGACCTGAGCTCGATGCTCCGCT
seq100	1	Pale	False	False	1	Pale-MHCI*M913	TTCTACACCGCGATGTCCCGGCCCGGCCTCGGGGAACCCCGCTTCATCGCCGTGGGCTACGTGGACGACACGCAGTTCGTGCGGTTCGACACCGACGCCCCAAATCCGAGGATGGAGCCGCGGGCGCCATGGATGGAGCAGGTGGGGCCAGAGTATTGGGACCGGGAGACGCGGATCGCCAAGGTGCACGCAGAGATTGCCCGACCGAACCTGCAGACCGCCCTCCGCT
seq101	1	Feca	False	False	1	Feca-FLAI-FLAA1	TTCTACACCGCGGTGTCCCGGCCCGGCCTCGGGGAGCCCCGCTTCATCTCCGTGGGCTACGTGGCCGACACGCAGTTCGTGCGGTTCGACAGCGACGCCCCGAATCCGAGGATGGAGCCGCGGGCGCCGTGGGTGGAGCAGGAGGGGCCGGAGTATTGGGACCGGGAGACGCGGAACATGAAGAACACCGCACAGATTTTCCGAGTGGACCTGAACACGATGCTCCGCT
seq102	1	Feca	False	False	2	Feca-FLAI-K*00401 Feca-FLAI-K*00303	TTCTACACCGCGGTGTCCCGGCCCGGCCTCGGGGAGCCCCGCTTCATCGCCGTGGGCTACGTGGACGACACGCAGTTCGTGCGGTTCGACAGCGACGCCCCGAATCCGAGGATGGAGCCGCGGGCGCCGTGGGTGGAGCAGGAGGGGCCGGAGTATTGGGACGAGCAGACGCGGAACGAGAAGAACAACGCACAGATTTTCCGAGTGGACCTGAACACGATGCTCCGCT
seq103	1	Feca	False	False	2	Feca-FLAI-E*01201 Feca-FLAI-A*n01	TTCTACACCGCGGTGTCCCGGCCCGGCCTCGGGGAGCCCCGCTTCATCTCCGTGGGCTACGTGGACGACACGCAGTTCGTGCGGTTCGACAGCGACGCCCCGAATCCGAGGATGGAGCCGCGGGCGCCGTGGGTGGAGCAGGAGGGGCCGGAGTATTGGGACGAGGAGACGCGGAACATGAAGAACACCGCACAGATTTTCCGAGTGGACCTGAACACGATGCTCCGCT
seq104	1	Feca	False	False	1	Feca-FLAI-B*n06	TTCTACACCGCGGTGTCCCGGCCCGGCCTCGGGGAGCCCCGCTTCATCGCCGTGGGCTACGTGGACGACACTCAGTTCGTGCGGTTCGACAGCGACGCCCCGAATCCGAGGATGGAGCCGCGGGCGCCGTGGGTGGAGCAGGAGGGGCCGGAGTATTGGGACCGGGAGACGCGGAAGGTGAAGAACACCGCACAGATTTTCCGAGTGGACCTGAACACGTTGCTCCGCT
seq105	1	Feca	False	False	1	Feca-FLAI-K017	TTCTACACCGCGGTGTCCCGGCCCGGCCTCGGGGAACCCCGCTTCATCGCCGTGGGCTACGTGGACGACATGCAGTTCGTGCGGTTCGACAGCGACGCCCCGAATCCGAAGATGGAGCCGCGGGCGCCGTGGGTGGAGCAGGTGGGGCCGGAGTATTGGGACGAGGAGACGCGGAACGCGAAGGACAACGCACAGAATTTCCGAGTGAACCTGCAGACCGTCCTCCGCT
seq106	1	Pale	False	False	1	Pale-MHCI*FM69	TTCTACACCGCGATGTCCCGGCCCGGCCGCGGGGAGCCCCGGTTCATATCCGTGGGCTACGTGGACGACACGCAGTTCGTGCGGTTCGACAGCGACGCCCCAAATCCCAGGGAAGAGCCGCGGGCGCCGTGGATGGAGCAAGAGGGGCCGGAGTATTGGGACGAGCAGACGCGGATCGCGAAGAACGACGCACAGATTTCCCGAGTGAACCTGAACACGATGCTCCGCT
seq107	1	Pale	False	False	1	Pale-MHCI*M714	TTCTACACCGCGGTGCCCCGGCCCGGCCGCGGGGGGCCCCGGTTCATCGCGGAGGGCAACGGGGGCGCCCCCCGGTTCTTCCGGTTCGCCAGCGACGCCCCGAATCCGAGGATGGAGCCGCGGGCCCCGGGGGTGGAGCAAGAGGGGCCGGAGTATTGGGACCAGCATACGCGGAACGAGAAGAACAACGCACGGAATTCCCGAGTGAACCTGAGCACGATGCTCCGCT
seq108	1	Feca	False	False	1	Feca-FLAI-H*00601	TTCTACACCGCGGTGTCCCGGCCCGGCCTCGGGGAGCCCCGCTTCATCGCCGTGGGCTACGTGGACGACACGCAGTTCGTGCGGTTCGACAGCGACGCCCCAAATCCGAGGATGGAGCCGCGGGCGCCGTGGGTGGAGCAGGAGGGGCCGGAGTATTGGGACCGGAACACGCGGAACGAGAAGAACAACGCACAGATTTTCCGATTGAACCTGCAGACCGCCCTCCGCT
seq109	1	Acju	False	False	1	Acju-MHCI*AJUI3	TTCTACACCGCGGTGTCCCGGCCCGGCCTCGGGGAGCCCCGCTTCATCGCCGTGGGCTACGTGGACGACACGCAGTTCGTGCGGTTCGACACCGACGCCCCGAATCCGAGGATGGAGCCGCGGGCCCCGTGGGTGGAGCTGGAGGGGCCGGAGTATTGGGACCGGAACACGCGGAACGAGAAGAACAACGCACAGACTTTAACAGTGAGCTTGCAGATCACGCGCGGCT
seq110	1	Pale	False	False	1	Pale-MHCI*M617	TTCTACACCATTGTGTCCCGGCCCGGCCTCGGGGAGCCCCGCTTCATCGCCGTGGGCTACGTGGACGACACGCAGTTCGCGCGGTTCGACAGCGACGCCCCGTATCCAAGGGCTGAGCCGCGGGCGCCTTGGGTGGTGCTGGAGGGGCCGGAGTGTTGGGACCGGGCGCGCCGGCTTTACTTGGACACCGCACAAGTTTCCCGAGTGAACCTGCGCTCGATGCTCCGCT
seq111	1	Feca	False	False	1	Feca-FLAI-K*00501	TTCTACACCGCGGTGTCCCGGCCCGGCCTCGGGGAGCCCCGCTTCATCGCCGTGGGCTACGTGGACGACACGCAGTTCGTGCGGTTCGACAGCGACGCCCCGAATCCGAGGATGGAGCCGCGGGCGCCGTGGGTGGAGCAGGTGGGGCCGGAGTATTGGGACCGGAACACGCGGAACGAGAAGAACAACGCACAGATTTTCCGAGTGGACCTGAACACGATGCTCCGCT
seq112	1	Feca	False	False	6	Feca-FLAI-K*00201 Feca-FLAI-K FLAI-K Feca-FLAI-K*00101 Feca-FLAI*tvX3 Feca-FLAI*tvX4	TTCTACACCGCGATGTCCCGGCCCGGCCTCGGGGAGCCCCGCTTCATCGCCGTGGGCTACGTGGACGACACGCAGTTCGTGCGGTTCGACAGCGACGCCCCGAATCCGAGGATGGAGCCGCGGGCGCCGTGGGTGGAGCAGGTGGGGCCGGAGTATTGGGACCAGGAGACGCGGAACGAGAAGAACAACGCACAGATTTTCCGAGTGGACCTGAACACGATGCTCCGCT
seq113	1	Pale	False	False	1	Pale-MHCI*M923	TTCTACACCGCGGTGTCCCGGCCCGGCCTCGGGGAGCCCCGCTTCATCTCCGTGGGCTACGTGGACGACACGCAGTTCGTGCGGTTCGACAGCGACGACCCAAATCCGAGAGAAGAGCCGCGGGCGCCGTGGATGGAGCAGGTGGGGCCGGAGTATTGGGACGAGCAGACGCGGATCGTGAAGAACGACGCACAGGTTTTCCGAGTGGACCTGAACACGATGCTCCGCT
seq114	1	Pale	False	False	1	Pale-MHCI*M182	TGCTACACCGCGGTGTCCCGGCCCGGCCTCGGGGAGCCCCGCTTCATCTCCGTGGGCTACGTGGACGACACGCAGTTCGTGCGGTTCGACAGCGACGCCCCAAATCCGAGAGAAGAGCCGCGGGCGCCGTGGATGGAGCAGGTGGGGCCGGAGTATTGGGACGAGCAGACGCGGATCGGGAAGAACGACGCACAGATTTCCCGAGTGGACCTGAACACGATGCTTCGCT
seq115	1	Pale	False	False	1	Pale-MHCI*M919	TTCTACACCGTCGTGTCCCGACCCGGCCGCGGGGAGCCCCGCTACTTGGAAGTCGGCTACGTAGACGACAAGCAGTTCGTGCGGTTCGACAGCGATGCCCCAAGTCCGAGGGTAGAGCCGCGGGCGCGGTGGTTGGAGCAGGAGGGGCCAGTGTACTGGGACCGGGAGACGCGGAGGGTCAAGGAGACAGCACAGATTTTCCGAGTGAGCCTGCAGACTGCCCTCCGCT
seq116	1	Feca	False	False	2	FLAI-L Feca-MHCI*LOC101080790	TTCTACACCGCGGTGTCCCGGCCCGGCCGCGGGGAGCCCCGCTTCATCTCCGTGGGCTACGTGGACGACACGCAGTTCGTGCGGTTCGACAGCGACGCCCCGAATCCCAGGGAAGAGCCGCGGGCGCCGTGGATGGAGCAGGAGGGGCCGGAGTATTGGGACGAGCAGACGCGGATGGTCAAGGACCACGCACAGACTTTCCGACTGAGCCTGAACAACCTGCGCGGCT
seq117	1	Feca	False	False	1	FLAI-C	TTCCACACCGCGATGTCCCGGCCCGGCCTCGGGGAGCCCCGCTTCATCTCCGTGGGCTACGTGGACAACACGCAGTTCGAGCAGTTCGACAGCGACGCCCCGAATCAGAGGATGGAGCCGCGGGCGCAGTGGATGGAGCAGGAGGGGCGAGAGTATTGGGACGAGCAGACGCGGATTTACAAGGACAACGCACAGGTTTTCCGAGTGAGCCTGCAGAACACGCGCGGCT
seq118	1	Feca	False	False	2	Feca-FLAI-E*00101 FLAI-E	TTCTACACCGCGGTGTCCCGGCCCGGCCTCGGGGAGCCCCGCTTCATCTCCGTGGGCTACGTGGACGACACGCAGTTCGTGCGGTTCGACAGCGACGCCCCGAATCCCAGGGAAGAGCCGCGGGCGCCGTGGATGGAGCAGGAGGGGCCGGAGTATTGGGACCGGAACACGCGGATTTACTTGGACACCGCACAGATTTCCCGAGTGAACCTGAACACGTTGCTCCGCT
seq119	1	Feca	False	False	1	Feca-FLAI-FLAX8	TTCTACACCGCGGTGTCCCGGCCCGGCCTCGGGGAGCCCCGCTTCATCTCCGTGGGCTACGTGGACGACACGCAGTTCGTGCGGTTCGACAGCGACGCCCCGAATCCCAGGGAAGAGCCGCGGGCGCCGTGGATGGAGCAGGAGGGGCCGGAGTATTGGGACCGGAACACCCGGATTTACTTGGACACCGCACAGATTTTCCGATTGAACCTGCAGACCGCCCTCCGCT
seq120	1	Feca	False	False	2	Feca-FLAI-FLAB9 Feca-FLAI-K*00801	TTCTACACCGCGGTGTCCCGGCCCGGCCTCGGGGAGCCCCGCTTCATCGCCGTGGGCTACGTGGACGACACGCAGTTCGTGCGGTTCGACAGCGACGCCCCGAATCCCAGGGAAGAGCCGCGGGCGCCGTGGGTGGAGCAGGTGGGGCCGGAGTATTGGGACCGGAACACGCGGATTTACTTGGACACCGCACAGATTTTCCGAGTGAGCCTGGAGAACACGCGCGGAT
seq121	1	Acju	False	False	1	Acju-MHCI*04	TTCGATACCATCGTGTCCCGGCCCGGCCTCGGGGAGCCCCGCTTCATCTCCGTGGGCTACGTGGACGACACGCAGTTCGTGCGGTTCGACACCGACGCCCCGAATCCGAGGATGGAGCCGCGGGCCCCGTGGTTGGAGCTGGAGGGGCCGGAGTATTGGGACCGGAACACGCGGAACGAGAAGAACAACGCACAGAATTCCCGAGTGGACCTGAACACGATGCTCCGCT
seq122	1	Pale	False	False	1	Pale-MHCI*M183	TTCTACACCGCGATGTCCCGGCCCGGCCTCGGGGAGCCCCGCTTCATCTCCGTGGGCTACGTGGACGACACGCAGTTCGTGCGGTTCGACAGCGACGCCCCAAATCCGAGAGAAGAGCCGCGGGCGCCGTGGATGGAGCAGGTGGGGCCGGAGTATTGGGACGAGCAGACGCGGATCGTGAAGAACGACGCACAGATTTTCCGAGTGGACCTGAACACGATGCTCCGCT
seq123	1	Papa	False	False	1	Papa-MHCI*06	TTCTCCACCGCGGTGTCCCGGCCCGGCCGCGGGGAGCCCCGCTACATGGCAGTGGGCTACGTGGACGACACGCAGTTCGTGCGGTTCGACAGCGATGCCCCAAATCCGAGGGTGGAGCCGCGGGCGCAGTGGTTGGAGCAGGAGGGGCCAGTGTACTGGGACCGGGAGACGCGGAGGGTCAAGGACACCGCACAGATTTTCCGAGTGAGCCTGCACACTGCGCTCGGCT
seq124	1	Feca	False	False	1	FLAI-A	TTCGGCACCGCGGTGTCCCGGCCCAGCCTCGGGGAGCCCCGGTACTTGGAAGTCGGCTACGTGGACGACACACAGTTCGCGCGGTTCGACAGCGACGCCTCGAGTCCGAGGATGGAGCCACGCGTGCATTGGTTGAAGCAGGAGGCGCCGGGGTATTGGGAGCAGGAGACGCGGGGCGCCAAGGACACCGCACAGACTTTCCGACTGAGCCTGAACACGCTGCGCGGCT
seq125	1	Pale	False	False	1	Pale-MHCI*M831	TTCTACACCACGGTGTCCCGGCCCGGCCTCGGGGAGCCCCGCTTCATCTCCGTGGGCTACGTGGACGACACGCAGTTCGTGCGGTTCGACAGCGACGCCCCAAATCCGAGAGAAGAGCCGCGGGCGCCGTGGATGGAGCAGGTGGGGCCGGAGTATTGGGACGAGCAGACGCGGATCGTGAAGAACGACGCACAGATTTTCCGAGTGGACCTGAACACGATGCTCCGCT
seq126	1	Feca	False	False	1	FLAI-M	TTCGATACCATCGTGTCCCGGCCCGGTCTCGGGGAACCCCGCTTCATCGCCGTGGGCTACGTGGACGACACGCAGTTCGAGCGGTTAGACAGCGACACCCCGAATCCAAGGGCTGAGCCGCGGGCGCCATGGGTGGAGAAGGAGGGGCCGCAGTATTGGGACCGGAACACCCGGATTTACTTGGACACCGCACAAGTTTCCCGAGTGAACCTGAACATGATGCTCCGCT
seq127	1	Feca	False	False	1	FLAI-S	ATCCACACCGCGGTGTCCCGGCCGGGCCGCGGGGAGCCCGGGTACTTGGAAGTCGGCTACGTGGACGACAAGCAGTTCGTGCGGTTCGACAGCGACACCCCGAGTTCGGTGATGGAGCCGCGGTTGCAGTGGGTGGACCAGGAGGGGCCGGAGTAGTGGGAGAAGCAGACGCAGAACTTCAGGACCCGCACACAAACTCTTCAAGTGAGGCTGAATGAATTGCGTGTCC
seq128	1	Pale	False	False	1	Pale-MHCI*FM64	TTCTACACCATTGTGTCCCGGCCCGGCCTCGGGGAGCCCCGCTTCATCGCCGTGGGCTACGTGGACGACACGCAGTTCGAGCGGTTCGACAGCGACGCCCCGAATCCAAGGGCTGAGCCGCGGGCGCCATGGGTGGAGCAGGAGGGGCCGGAGTATTGGGACCGAACACCCGGATCTAACTTGGACACCGCACAAGTTTCCCGAGTGAACCTGAACACGACGCGCCGCT
seq129	1	Pale	False	False	1	Pale-MHCI*M716	TTCTACACCGCGGTGTCCCGGCCCGGCCTCGGGGAGCCCCGCTTCATCTCCGTGGGCTACGTGGACGACACGCAGTTCGTGCGGTTCGACAGCGACGCCCCGAATCCGAGGATGGAGCCGCGGGCCCCGTGGGTGGAGCAGGTGGGGCCGGAGTATTGGGACCGGGAGACGCGGAACGAGAAGAACAACGCACAGATTTCCCGAGTGGACCTGAACACGATGCTCCGCT
seq130	1	Pale	False	False	4	Pale-MHCI*M1048 Pale-MHCI*M922 Pale-MHCI*FM66a Pale-MHCI*M66a	TTCTACACCGCGGTGTCCCGGACCGGTCGCGCTGTACGTTTCGGTGGGCCAAGTGGACCACACGCATTTCCTGCGATTCCACAGCGACGCCGCGAGTCCGAGGGTAGAGCTGTGGGCGCCGTGAGTGGAGCAGGAGGGACACAGTTTGGGACGAGCAGACGGAGATCGCCAAGGTGCACGCACAGACCTCGCGACCTAACCTGCACACCGCCCTCCGCT
seq131	1	Feca	False	False	2	Feca-FLAI-B*n04 FLAI-J	TTCCACACCGCGATGTCCCGGCCCGGCCGCGGGGAGCCCCGCTTCATCTCCGTGGGCTACGTGGACGACACGCAGTTTGTGCGGTTCGACACCGACGCCCTGAATCCGAGGTCTGAGCCGCGGGCGCGGTGGATGGAGCAGGTGGGGTCCGAGTATTGGGACCAGGAGACGCGGAACGCGAAGGACAACGCACAGAAATTTCGAGTGAGCCTGCAGAACATGCGCGGCT
seq132	1	Papa	False	False	1	Papa-MHCI*05	TTCTACACCGCGGTGTCCCGGCCCGGCCTCGGGGAGCCCCGCTTCATCGCCGTGGGCTACGTGGACGACACGCAGTTCGTGCGGTTCGACAGCGACGCCCCGAATCCGAGGATGGAGCCGCGGGCCCCGTGGGTGGAGCAGGAGGGGCCGGAGTATTGGGACCTGAACACGCGGAACGCGAAAAACAGCGCACAGACTTTAACAGTGAGCTTGCACACCATGCTCGGCT
seq133	1	Pale	False	False	1	Pale-MHCI*M65a	TTCTACACCGCGGTGTCCCGGCCCGGCCTCGGGGAGCCCCGCTTCATCTCCGTGGGCTACGTGGACGACACGCAGTTCGTGCGGTTCGACAGCGACGCCCCAAATCCGAGAGAAGAGCCGCGGGCGCCGTGGATGGAGCTGGTGGGGCCGGAGCCTCGGGACGAGCAGACGCGGATCGGGATGAACGACGCACAGATTTCCCGAGTGGACCTGAACACGATGCTCCGCT
seq134	1	Acju	False	False	1	Acju-MHCI*AJUI1	TTCGATACCATCGTGTCCCGGCCCGGCCTCGGGGAGCCCCGCTTCATCTCCGTGGGCTACGTGGACGACACGCAGTTCGTGCGGTTCGACACCGACGCCCCGAATCCGAGGATGGAGCCGCGGGCCCCGTGGGTGGAGCTGGAGGGGCCGGAGTATTGGGACCGGAACACGCGGAACGAGAAGAACAACGCACAGAATTCCCGAGTGGACCTGAACACGATGCTCCGCT
seq135	1	Pati	False	False	3	Pati-MHCI*tvX1 Pati-MHCI*tvX2 Pati-MHCI*tvX3	TTCCACACCGCGATGTCCCGGCCCGGCCTCGGGGAACCCCGCTTCATCGCCGTGGGCTACGTGGACGACACGCAGTTCGTGCGGTTCGACACCGACGCCCCAAATCCGAGGATGGAGCCGCGGGCGCCATGGATGGAGCAGGTGGGGCCAGAGTATTGGGACCGGGAGACGCGGATCGCCAAGGTGCACGCAGAGATTGCCCGACCGAACCTGCAGACCGCCCTCCGCT
seq136	1	Pale	False	False	1	Pale-MHCI*FM620	TTCTACACCGCGGTGTCCCGGCCCGGCCTCGGGGAGCCCCGCTTCATCTCCGTGGGCTACGTGGACGACACGCAGTTCGTGCGGTTCGACAGCGACGCCCCAAATCCGAGAGAAGAGCCGCGGGCGCCGTGGATGGAGCAGGTGGGGCCGGAGTATTGGGACGAGCAGACGCGGATCGGGAAGAACGACGCACAGATTTTCCGAGTGGACCTGAACACGACGCTCCGCT
seq137	1	Feca	False	False	2	Feca-FLAI-H*00101 FLAI-H	TTCTACACCGCGGTGTCCCGGCCCGGCCTCGGGAAGCCCCGCTTCATCGCCGTGGGCTACGTGGACGACACGCAGTTCGTGCGGTTCGACAGCGACGCCCCGAATCCGAGGATGGAGCCGCGGGCGCCGTGGATGGAGCAGGAGGGGCCGGAGTATTGGGACCGGAACACGCGGAACGCGAAGGACAACGCACAGATTTCCCGAGTGAACCTGAACACGTTGCTCCGCT
seq138	1	Feca	False	False	3	Feca-FLAI*tvX1 Feca-FLAI*tvX5 Feca-FLAI*tvX6	TTCTACACCGCGATGTCCCGGCCCGGCCTCGGGGAGCCCCGCTTCATCTCCGTGGGCTACGTGGACGACACGCAGTTCGTGCGGTTCGACAGCGACGCCCCGAATCCGAGGTATGAGCCGCGGGCGCCGTGGGTGGAGCAGGTGGGGCCGGAGTATTGGGACCGGAACACGCGGAACGCGAAGGACAACGCACAGAAATTTCGAGTGGACCTGAACACGATGCTCCGCT
seq139	1	Lepa	False	False	1	Lepa-MHCI*LPAI69K	TTCTACACCGCGATGTCCCGGCGCGGGGAGCCCCGCTTCATCGCCGTGGGCTACGTGGACGACACGCAGTTCGTGCGGTTCGACAGCGACGCCCCGAATCCGAGGATTGAGCCGCGGGCGCCATGGGTGGAGCAGGAGGGGCCGGAGTATTGGGACCGGAACACGCGGATCGCGAAGGACAACGCACAGATTTCCCGAGTGGACCTGAACACGATGCTCCGCT
seq140	1	Acju	False	False	2	Acju-MHCI*06 Acju-MHCI*05	TTCCATACCATCGTGTCCCGGCCCGGCCTCGGGGAGCCCCGCTTCATCTCCGTGGGCTACGTGGACGACACGCAGTTCGTGCGGTTCGACAGCGACGCCCCGAATCCGAGGTATGAGCCGCGGGCGCCGTGGATGGAGCAGGTGGGGCCAGAGTATTGGGACCGGGAGACGCGGACCGCGAAGAACAACGAACAGATTTCCCGAGTGGACCTGAACACGATGCTCCGCT
seq141	1	Feca	False	False	1	Feca-FLAI-K*00302	TTCTACACCGCGGTGTCCCGGCCCGGCCTCGGGGAGCCCCGCTTCATCGCCGTGGGCTACGTGGACGACACGCAGTTCGTGCGGTTCGACAGCGACGCCCCGAATCCGAGGATGGAGCCGCGGGCGCCGTGGGTGGAGCAGGTGGGGCCAGAGTATTGGGACGAGCAGACGCGGAACGAGAAGAACAACGCACAGATTTTCCGAGTGGACCTGAACACGATGCTCCGCT
seq142	1	Feca	False	False	2	Feca-FLAI-K*00701 Feca-FLAI-B*n03	TTCCACACCGCGATGTCCCGGCCCGGCCTCGGGGAGCCCCGCTTCATCTCCGTGGGCTACGTGGACAACACGCAGTTCGTGCGGTTCGACAGCGACGCCCCGAATCCGAAGATGGAGCCGCGGGCGCCGTGGGTGGAGCAGGTGGGGCCGGAGTATTGGGACGAGGAGACGCGGAACGCGAAGGACAACGCACAGAATTTCCGAGTGAACCTGCAGACCGTCCTCCGCT
seq143	1	Feca	False	False	1	FLAI-F	TTCTACACCGCGATGTCCCGGCCCGGCCTCGGGGAGCCCCGCTTCATCGCCGTGGGCTACGTGGACGACACGCAGTTCGTGCGGTTCGACAGCGACGCCCCGAATCCGAGGTATGAGCCGCGGGCGCCGTGGGTGGAGCAGGTGGGGCCGGAGTATTGGGACGAGCAGACGCGGATCGCGAAGAACCACGCACAGATTTTCCGAGTGGACCTGAACACGATGCTCCGCT
seq144	1	Feca	False	False	1	Feca-FLAI-H*00201	TTCTACACCGCGGTGTCCCCGCCCGGCCTCGGGGAGCCCCGCTTCATCGCCGTGGGCTACGTGGACGACACGCAGTTCGTGCGGTTCGACAGCGACGCCCCGAATCCGAGGATGGAGCCGCGGGCGCCGTGGGTGGAGCAGGTGGGGCCGGAGTATTGGGACGAGCAGACGCGGAACGAGAAGAACAACGCACAGATTTCCCGAGTGAACCTGAACACGTTGCTCCGCT
seq145	1	Lepa	False	False	1	Lepa-MHCI*LPAI70B	TTCTACACCGCGGTGTCCCGGCCCGGCCTCGGGGAGCCCCGCTTCATCGCTGTGGGCTACGTGGACGACACGCAGTTCGTGCGGTTCGACAGCGACGCCCCGAATCCCAGGGAAGAGCCGCGGGCGCCGTGGGTGGAGCAGGAGGGGCCGGAGTATTGGGACCGGAACACCCGGATTTACTTGGACACCGCACAGAATTTCCGAGTGAGCCTACAGAACACGCGCGGCT
seq146	1	Pale	False	False	1	Pale-MHCI*M67	TTCTACACCGCGGTGTGCCGGCCCGGCCTCGGGGAGCCCCGCTTCATCTCCGTGGGCTACGTGGACGACACGCAGTTCGTGCGGTTCGACAGCAACGCCCCAAATCCGAGAGAAGAGCCGCGGGCGCCGTGGATGGAGCAGGTGGGGCCGGAGTATTGGGACGAGCAGACGCGGATCGGGAAGAACGACGCACAGATTTCCCGAGTGGACCTGAACACGATGCTCCGCT
seq147	1	Pale	False	False	1	Pale-MHCI*M829	TTCTACACCGCGGTGTCCCGGCCCGGCCTCGGGGAGCCCCGCTTCATCTCCGTGGGCTACGTGGACGACACGCAGTTCGTGCGGTTCGACAGCGACGCCCCAAATCCGAGAGAAGAGCCGCGGGCGCCGTGGATAGAGCAGGTGGGGCCGGAGTATTGGGACGAGCAGACGCGGATCGTGAAGAACGACGCACAGATTTTCCGAGTGGACCTGAACACGATGCTCCGCT
seq148	1	Feca	False	False	1	Feca-FLAI-A*n02	TTCTACACCGCGGTGTCCCGGCCCGGCCTCGGGGAGCCCCGCTTCATCTCCGTGGGCTACGTGGACGACACGCAGTTCGTGCGGTTCGACAGCGACGCCCCGAATCCCAGGGAAGAGCCGCGGGCGCCGTGGATGGAGCAGGTGGGGCCGGAGTATTGGGACGAGCAGACGCGGATCGCGAAGAACAACGCACAGATTTCCCGAGTGAACCTGAACACGTTGCTCCGCT
Table S8. Unique MHCI nucleotide alleles found across Felidae. Each Felidae allele were collapsed into unique nucleotide sequences and the instances of identical sequences being shared by different species were identified. For each shared sequence we show an identification number (Seq), the number of species in which it appears (#Species), the acromin of such species (Species), whether it is pres…

## Sheet: Table  S9_MHCI amino acids
Seq	#Species	Species	Lynx	Lynx_Other	#Alleles	Alleles names	Sequence
seq1	6	Pati Lypa Lyru Lyca Feca Lyly	True	True	10	Pati-MHCI*tvX1 Pati-MHCI*tvX2 Lypa-MHCI*13 Lyru-MHCI*11 Lyca-MHCI*6 Feca-MHCI*tvX2 Feca-MHCI*tvX1 Pati-MHCI*tvX3 FLAI-O Lyly-MHCI*13	FHTAMSRPGLGEPRFIAVGYVDDTQFVRFDTDAPNPRMEPRAPWMEQVGPEYWDRETRIAKVHAEIARPNLQTALR
seq2	3	Lyly Lyca Feca	True	True	6	Lyly-MHCI*14 Lyca-MHCI*7 Feca-FLAI-K*00401 Feca-FLAI-K*00303 Lyly-MHCI*20 Lyca-MHCI*11	FYTAVSRPGLGEPRFIAVGYVDDTQFVRFDSDAPNPRMEPRAPWVEQEGPEYWDEQTRNEKNNAQIFRVDLNTMLR
seq3	4	Lyru Lyca Lyly Lypa	True	False	4	Lyru-MHCI*1 Lyca-MHCI*1 Lyly-MHCI*2 Lypa-MHCI*2	FGTAVSRPSLGEPRYLEVGYVDDTQFARFDSDASSPRMEPRVQWLKQEAPEYWEQETRGAKDTAQTFRLSLNTLRG
seq4	4	Lyru Lyca Lyly Lypa	True	False	4	Lyru-MHCI*2 Lyca-MHCI*2 Lyly-MHCI*4 Lypa-MHCI*4	FSTVVSRPGRGEPRYLEVGYVDDKQFVRFDSDAPSPRVEPRRSGWSRRGQSIGTGRRGGSRRQHRFSE*ACRLPSA
seq5	3	Lyca Lyly Lypa	True	False	3	Lyca-MHCI*3 Lyly-MHCI*5 Lypa-MHCI*5	FHTAMSRPGLGEPRFISVGYVDDTQFVRFDSDAPNPRMEPRAQWMEQEGREYWDEQTLIYKDNAQIFRVSLQNTRG
seq6	3	Lyly Lyru Lyca	True	False	3	Lyly-MHCI*15 Lyru-MHCI*3 Lyca-MHCI*8	FDTIVSRPGLGEPRFIAVGYVDDTQLERFDSDTPNPRAEPRAPWVEKEGPEYWDRNTRIYLDTAQVSPSEPEHDAS
seq7	3	Lypa Lyly Lyca	True	False	3	Lypa-MHCI*6 Lyly-MHCI*6 Lyca-MHCI*4	FYTAVSRPGRGEPRFISMGYVDDTQFVRFDSDAPNPRMEPRAQWMEQEGREYWDEQTRMVKDHAQTFRLSLNNLRG
seq8	3	Lypa Lyca Lyly	True	False	3	Lypa-MHCI*7 Lyca-MHCI*5 Lyly-MHCI*7	FYTAVSRPGLGEPRFIAVGYVDDTQFVRFDTDAPNPRMEPRAPWVEQEGPEYWDEQTRNAKDNAQIFRVNLQTALR
seq9	2	Lyly Lyca	True	False	4	Lyly-MHCI*16 Lyca-MHCI*9 Lyly-MHCI*21 Lyca-MHCI*12	FYTAVSRPGLGEPRFIAVGYVDDTQFVRFDSDAPNPRMEPRAPWVEQEGREYWDRETRTAKNHAQIFRVDLNTMLR
seq10	2	Lypa Lyly	True	False	2	Lypa-MHCI*11 Lyly-MHCI*11	FYTAVSRPGLGEPRFIAVGYVDDTQFVRFDSDAPNPRMELRAPWMEQEGREYWDEQTRIAKNHAQIFRVDLNTMLR
seq11	2	Lyly Lypa	True	False	2	Lyly-MHCI*1 Lypa-MHCI*1	FHTAVSRPGRGEPGYLEVGYVDDTQFVRFDSDTPSSVMEPRLPWVDQEGPE*WEQQTQNFRTRTQTLQVRLNELRV
seq12	2	Lyly Lypa	True	False	2	Lyly-MHCI*3 Lypa-MHCI*3	FDTIVSRPGLGEPRFIAVGYADDTQLERFDSDTPNPRAEPRAPWVEKEGPEYWDRNTRIYLDTAQVSPSEPEHDAS
seq13	2	Lypa Lyly	True	False	2	Lypa-MHCI*12 Lyly-MHCI*12	FYTAVSRPGLGEPRFISVGYVDDTQFVRFDSDAPNPRMEPRAPWVEQEGPEYWDEQTRNEKNNAQIFRVDLNTMLR
seq14	2	Lypa Lyly	True	False	2	Lypa-MHCI*10 Lyly-MHCI*10	FYTAVSRPGLGEPRFIAVGYVDDTQFVRFDSDAPNPRMEPRAPWMEQEGREYWDEQTRIAKNHAQIFRVDLNTMLR
seq15	2	Lyly Lypa	True	False	2	Lyly-MHCI*9 Lypa-MHCI*9	FYTAVSRPGLGEPRFISVGYVDDTQFVRFDSDAPNPRMEPRAPWVEQEGPEYWDEQTRNEKNNAQIFRLSLNNLRG
seq16	2	Lyly Lypa	True	False	2	Lyly-MHCI*8 Lypa-MHCI*8	FYTAVSRPGLGEPRFIAVGYVDDTQFVRFDSDAPNPRMEPRAPWVEQEGREYWDRETRTAKNSAQIFRVDLNTMLR
seq17	1	Lyca	True	False	2	Lyca-MHCI*13 Lyca-MHCI*10	FYTAVSRPGLGEPRFIAVGYVDDTQFVRFDSDAPNPRMEPRAPWMEQEGREYWDQETRTAKNHAQIFRVDLNTMLR
seq18	1	Lyly	True	False	1	Lyly-MHCI*18	FYTAVSRPGLGEPRFIAVGYVDDTQFVRFDSDAPKPRMEPRAPWVEQEGREYWDRETRTAKNSAQIFRLSLNNLRG
seq19	1	Lyru	True	False	1	Lyru-MHCI*4	FYTAVSRPGRGEPRFISVGYVDDTQFVRFDSDAPNPRMEPRAQWMEQEGREYWDEQTRMVKDHAQTFRLSLNNLRG
seq20	1	Lyru	True	False	1	Lyru-MHCI*14	FSTAVSRPGLGEPRFISVGYVDDTQFVLFDSDAPNPRMKPRAPWVELEGPEYWDQETRNEKTRTEFPSEPEHDAP
seq21	1	Lyly	True	False	1	Lyly-MHCI*19	FYTAVFRPGLGEPRFIAVGYVDDTQFVRFDSDAPNPRMEPRAPWMEQEGREYWDEQTRIAKNHAQIFRVDLNTMLR
seq22	1	Lyru	True	False	1	Lyru-MHCI*13	FYTAVSRPGLGEPRFIAVGYVDDTQFVRFDSDAPNPRMEPRAPWVEQEGREYWDQETRNAKDNAQIFPSEPEHDAP
seq23	1	Lyru	True	False	1	Lyru-MHCI*8	FYTAVSRPGLGEPRFIAVGYVDDTQFVRFDSDAPNPRMEPRAPWVEQEGREYWDEQTRNEKNNAQISRVNLNTMLR
seq24	1	Lyru	True	False	1	Lyru-MHCI*12	FHTAMSRPGLGEPRFISVGYVDDTQFVRFHSDAPNPRMEPRAQWMEQEGREYWDEQTRIYKDNAQIFRVSLQNTRG
seq25	1	Lyru	True	False	1	Lyru-MHCI*5	FHTAVSRPGLGEPRFISVGYVDDTQFVLFDSDAPNPRMEPRAPWVEQEGREYWDQETRNAKDNAQIFRVNLNTMLR
seq26	1	Lyru	True	False	1	Lyru-MHCI*7	FHTAVSRPGREEPRYLEVGYVDDTQFVLFDSDAPNPRYEPRAPWMEQVGSEYWDKQTRNAKDNAQISRVNLNTMLR
seq27	1	Lyca	True	False	1	Lyca-MHCI*15	FYTAVSRPGLGEPRFIAVGYVDDTQFVRFDSDAPNPRYEPRAPWIEQEGREYWDEQTRIAKNNEQIYRVNLQTALR
seq28	1	Lyly	True	False	1	Lyly-MHCI*17	FHTAMSRPGLGEPRFISVGYVDDTQFVRFDNDAPNPRMEPRAQWMEQEGREYWDEQTLIYKDNAQIFRVSLQNTRG
seq29	1	Lyru	True	False	1	Lyru-MHCI*10	FSTVVSRPGRGEPRYLEVGYVDDKQFVRFDSDAPSPRVEPRRGGWSRRGQSIGTGRRGGSRRQHRFSE*ACRLPSA
seq30	1	Lyru	True	False	1	Lyru-MHCI*15	FSTAVSRPGLGEPRFISVGYVDDTQFVLFDSDAPNPRMEPRAQWMEQEGREYWDQETRNEKNNAQIFRVDLNTMLR
seq31	1	Lyca	True	False	1	Lyca-MHCI*14	FYTAVSRPGLGEPRFIAVGYVDDTQFVRFDSDAPNPRMEPRAPWVEQEGREYWDQETRTAKNHAQIFRVDLNTMLR
seq32	1	Lyru	True	False	1	Lyru-MHCI*9	FSTVVSRPGLGEPRFISVGYVDDTQFVRFDSDAPNPRMEPRAPWVEQEGREYWDEQTRNEKNNAQIFRVDLNTMLR
seq33	1	Lyru	True	False	1	Lyru-MHCI*6	FYTAVSRPGLGEPRFIAVGYVDDTQFVRFDSDAPNPRMEPRAPWMEQVGSEYWDKQTRTAKDNAQIFRVDLNTMLR
seq34	1	Pale	False	False	13	Pale-MHCI*M136 Pale-MHCI*FM611 Pale-MHCI*M911 Pale-MHCI*M1046 Pale-MHCI*M622 Pale-MHCI*M164 Pale-MHCI*FM622 Pale-MHCI*M171 Pale-MHCI*M827 Pale-MHCI*M1039 Pale-MHCI*M135 Pale-MHCI*M713 Pale-MHCI*M155	FYTAVSRPGLGEPRFISVGYVDDTQFVRFDSDAPNPREEPRAPWMEQVGPEYWDEQTRIVKNDAQIFRVDLNTMLR
seq35	1	Pale	False	False	12	Pale-MHCI*FM613 Pale-MHCI*FM610 Pale-MHCI*M177a Pale-MHCI*M101 Pale-MHCI*M613 Pale-MHCI*M186 Pale-MHCI*M910 Pale-MHCI*FM65 Pale-MHCI*M150 Pale-MHCI*M847 Pale-MHCI*M124 Pale-MHCI*M711	FYTAVSRPGLGEPRFISVGYVDDTQFVRFDSDAPNPREEPRAPWMEQVGPEYWDEQTRIGKNDAQISRVDLNTMLR
seq36	1	Pale	False	False	10	Pale-MHCI*M134 Pale-MHCI*M917 Pale-MHCI*M119 Pale-MHCI*M162 Pale-MHCI*M1032 Pale-MHCI*M715 Pale-MHCI*M145 Pale-MHCI*M846 Pale-MHCI*M125 Pale-MHCI*M188	FYTAVSRPGLGEPRFIAVGYVDDTQFVRFDSDAPNPRMEPRAPWVEQVGPEYWDRETRNEKNNAQISRVDLNTMLR
seq37	1	Pale	False	False	9	Pale-MHCI*M177b Pale-MHCI*M1043 Pale-MHCI*M623 Pale-MHCI*M116 Pale-MHCI*FM623 Pale-MHCI*M826 Pale-MHCI*M712 Pale-MHCI*M146 Pale-MHCI*M190	FYTAMSRPGRGEPRFISVGYVDDTQFVRFDSDAPNPREEPRAPWMEQEGPEYWDEQTRIAKTNAQVSRVNLNTMLR
seq38	1	Feca	False	False	6	Feca-FLAI-K*00201 Feca-FLAI-K FLAI-K Feca-FLAI-K*00101 Feca-FLAI*tvX3 Feca-FLAI*tvX4	FYTAMSRPGLGEPRFIAVGYVDDTQFVRFDSDAPNPRMEPRAPWVEQVGPEYWDQETRNEKNNAQIFRVDLNTMLR
seq39	1	Pale	False	False	4	Pale-MHCI*FM612 Pale-MHCI*M612 Pale-MHCI*M176 Pale-MHCI*M620a	FYTAVSRPGLGEPRFISVGYVDDTQFVRFDSDAPNPREEPRAPWMEQVGPEYWDEQTRIGKNDAQIFRVDLNTMLR
seq40	1	Feca	False	False	4	Feca-FLAI-E*01101 Feca-FLAI-E*00902 Feca-FLAI-FLAA23 Feca-FLAI-E*01001	FYTAVSRPGLGEPRFISVGYVDDTQFVRFDSDAPNPRMEPRAPWVEQEGPEYWDRETRNMKNTAQIFRVDLNTMLR
seq41	1	Pale	False	False	4	Pale-MHCI*M1048 Pale-MHCI*M922 Pale-MHCI*FM66a Pale-MHCI*M66a	FYTAVSRTGRAVRFGGPSGPHAFPAIPQRRRESEGRAVGAVSGAGGTQFGTSRRRSPRCTHRPRDLTCTPPSA
seq42	1	Acju	False	False	3	Acju-MHCI*09 Acju-MHCI*08 Acju-MHCI*07	FDTIVSRPGLGEPRFISVGYVDDTQFVRFDSDAPNPRYEPRAPWMEQVGPEYWDRETRTAKNNEQISRVDLNTMLR
seq43	1	Pale	False	False	3	Pale-MHCI*M96 Pale-MHCI*M841b Pale-MHCI*M151	FYTVVSRPGRGEPRYLEVGYVDDKQFVRFDSDAPSPRVEPRAQWLEQEGPVYWDRETRRVKETAQIFRVSLQTALR
seq44	1	Feca	False	False	3	Feca-MHCI Feca-FLA-I Feca-FLAI-FLAA24	FYTAVSRPGLGEPRFISVGYVDDTQFVRFDSDAPNPREEPRAPWMEQEGPEYWDRNTRIYLDTAQISRVNLNTFRR
seq45	1	Feca	False	False	3	Feca-FLAI*tvX1 Feca-FLAI*tvX5 Feca-FLAI*tvX6	FYTAMSRPGLGEPRFISVGYVDDTQFVRFDSDAPNPRYEPRAPWVEQVGPEYWDRNTRNAKDNAQKFRVDLNTMLR
seq46	1	Feca	False	False	3	Feca-FLAI-H*003011 Feca-FLAI-H-FLA-H*003012 Feca-FLAI-H*003012	FYTAVSPPGLGEPRFIAVGYVDDTQFVRFDSDAPNPRMEPRAPWVEQEGPEYWDEQTRNEKNNAQISRVNLNTLLR
seq47	1	Feca	False	False	2	Feca-FLAI-E*01401 Feca-FLAI-E-FLA-E*01401	FYTAVSRPGLGEPRFIAVGYVDDTQFVRFDSDAPNPRMEPRAPWVEQVGPEYWDQETRIAKNHAQIFRVDLNTMLR
seq48	1	Feca	False	False	2	Feca-FLAI-FLAB9 Feca-FLAI-K*00801	FYTAVSRPGLGEPRFIAVGYVDDTQFVRFDSDAPNPREEPRAPWVEQVGPEYWDRNTRIYLDTAQIFRVSLENTRG
seq49	1	Pale	False	False	2	Pale-MHCI*M1034 Pale-MHCI*M147	FYTAMSPPGRGEPRFISVGYVDDTQFVRFDSDAPNPRMEPRAPWMEQEGPEHWDEQTRIYKDNAQIFRVSLQNTRR
seq50	1	Feca	False	False	2	FLAI-L Feca-MHCI*LOC101080790	FYTAVSRPGRGEPRFISVGYVDDTQFVRFDSDAPNPREEPRAPWMEQEGPEYWDEQTRMVKDHAQTFRLSLNNLRG
seq51	1	Feca	False	False	2	Feca-FLAI-E*00303 Feca-FLAI-E*00601	FYTAISRPGLGEPRFISVGYVDDTQFVRFDSDAPNPREEPRAPWMEEEGPEYWDRNTRIYLDTAQIFRVDLNTMLR
seq52	1	Feca	False	False	2	Feca-FLAI-H*00101 FLAI-H	FYTAVSRPGLGKPRFIAVGYVDDTQFVRFDSDAPNPRMEPRAPWMEQEGPEYWDRNTRNAKDNAQISRVNLNTLLR
seq53	1	Feca	False	False	2	Feca-FLAI-H*00501 Feca-FLAI-H-FLA-H*00501	FYTAVSPPGLGEPRFIAVGYVDDTQFVRFDSDAPNPRMEPRAPWVEQEGPEYWDEQTRNEKNNAQIFRLNLQTALR
seq54	1	Feca	False	False	2	Feca-FLAI-E*01301 Feca-FLAI-E-FLA-E*01301	FYTAVSRPGLGEPRFIAVGYVDDTQFVRFDSDAPNPRMEPRAPWVEQEGPEYWDQETRIAKNNAQIFRVNLNTMLR
seq55	1	Feca	False	False	2	Feca-FLAI-FLAA10 Feca-FLAI-E*00302	FYTAISRPGLGEPRFISVGYVDDTQFVRFDSDAPNPREEPRAPWMEQEGPEYWDRNTRIYLDTAQIFRVDLNTMLR
seq56	1	Feca	False	False	2	Feca-FLAI-E*00501 Feca-FLAI-E-FLA-E*00501	FYTAVSRPGLGEPRFIAVGYVDDMQFVRFDSDAPNPREEQRAPWMEQVGPEYWDRNTRIYLDTAQIFRVDLNTMLR
seq57	1	Feca	False	False	2	Feca-FLAI-H*008012 Feca-FLAI-H*008011	FYTAVSRPGLGEPRFIAVGYVDDTQFVRFDSDAPNPRMEPRAPWVEQEGPEYWDRNTRNEKNNAQNFRLNLQTALR
seq58	1	Feca	False	False	2	Feca-FLAI-E*01201 Feca-FLAI-A*n01	FYTAVSRPGLGEPRFISVGYVDDTQFVRFDSDAPNPRMEPRAPWVEQEGPEYWDEETRNMKNTAQIFRVDLNTMLR
seq59	1	Feca	False	False	2	Feca-FLAI-B*n04 FLAI-J	FHTAMSRPGRGEPRFISVGYVDDTQFVRFDTDALNPRSEPRARWMEQVGSEYWDQETRNAKDNAQKFRVSLQNMRG
seq60	1	Acju	False	False	2	Acju-MHCI*06 Acju-MHCI*05	FHTIVSRPGLGEPRFISVGYVDDTQFVRFDSDAPNPRYEPRAPWMEQVGPEYWDRETRTAKNNEQISRVDLNTMLR
seq61	1	Feca	False	False	2	Feca-FLAI-E*00101 FLAI-E	FYTAVSRPGLGEPRFISVGYVDDTQFVRFDSDAPNPREEPRAPWMEQEGPEYWDRNTRIYLDTAQISRVNLNTLLR
seq62	1	Feca	False	False	2	Feca-FLAI-K*00701 Feca-FLAI-B*n03	FHTAMSRPGLGEPRFISVGYVDNTQFVRFDSDAPNPKMEPRAPWVEQVGPEYWDEETRNAKDNAQNFRVNLQTVLR
seq63	1	Pale	False	False	1	Pale-MHCI*M140	FYTAVSRPGLGEPRFIAVGHVDDTQFVRFDTDAPNPRMEPQGPVVEQEGPEYWDQETQNEKNNARNSRVNLNTMVR
seq64	1	Feca	False	False	1	FLAI-M	FDTIVSRPGLGEPRFIAVGYVDDTQFERLDSDTPNPRAEPRAPWVEKEGPQYWDRNTRIYLDTAQVSRVNLNMMLR
seq65	1	Feca	False	False	1	FLAI-S	IHTAVSRPGRGEPGYLEVGYVDDKQFVRFDSDTPSSVMEPRLQWVDQEGPE*WEKQTQNFRTRTQTLQVRLNELRV
seq66	1	Pale	False	False	1	Pale-MHCI*M714	FYTAVPRPGRGGPRFIAEGNGGAPRFFRFASDAPNPRMEPRAPGVEQEGPEYWDQHTRNEKNNARNSRVNLSTMLR
seq67	1	Pale	False	False	1	Pale-MHCI*M108	FYTAVSRPGLGEPRFIAVGYVDDTQFVRFDSDAPNPKDGAAGPVVEQEGPEYWDRETRNEKNNARNSRVNLNTMLR
seq68	1	Pale	False	False	1	Pale-MHCI*M630	FYTAVSRPGLGEPRFISVGHVDDTQFVRFDSDAPNPREEPRAPWMEQVGPEYWDEQTRIVKNDAQIFRVDLNTTPR
seq69	1	Pale	False	False	1	Pale-MHCI*M831	FYTTVSRPGLGEPRFISVGYVDDTQFVRFDSDAPNPREEPRAPWMEQVGPEYWDEQTRIVKNDAQIFRVDLNTMLR
seq70	1	Feca	False	False	1	Feca-MHCI*LOC105260550	FYTAVSRPGLGEPRFISVGYVDDTQFVRFDSDAPNPREEPRAPWVEQVGPEYWDEQTRIVKNTAQIFRVDLNTMLR
seq71	1	Pale	False	False	1	Pale-MHCI*M915	FYTAVSRPGLGEPRFIAVGHVDDTQFVRFDTDAPNPRMEPRAPWMEQEGPEYWDQETRNEKNNARNFRVNLNTMLR
seq72	1	Feca	False	False	1	FLAI-Q	FSTVVSRPGRGEPRYLEVGYVDDKQFVRFDSDAPSPRVEPRRSGWSRRGQSIGTGRR*GSRRQHRFPE*ACRLPSA
seq73	1	Papa	False	False	1	Papa-MHCI*05	FYTAVSRPGLGEPRFIAVGYVDDTQFVRFDSDAPNPRMEPRAPWVEQEGPEYWDLNTRNAKNSAQTLTVSLHTMLG
seq74	1	Pale	False	False	1	Pale-MHCI*M104	FYTAVSRPGLGEPRFISVGYVDDTQFVRFDSDAPNPREEPRAPWMEQVGPEYWDEQARIGKNDAQISRVDLNTMLR
seq75	1	Feca	False	False	1	Feca-FLAI-H*00701	FYTAVSRPGLGEPRFIAVGYVDDTQFVRFDSDAPNPRMEPRAPWVEQEGPEYWDQETRNEKNNAQNFRLNLQTALR
seq76	1	Pale	False	False	1	Pale-MHCI*M62	FYTAVSRPGLGEPRFISVGNVDGTQFVRFDSDAPKPREEPRAPWMEQVGPEYWDEQTRIGKNDAQISRVDLNTMLR
seq77	1	Pale	False	False	1	Pale-MHCI*FM627	FYTIVSRPGLGEPRFIAVGYVDDTQFERFDSDAPNPRAEPRAPWVEQEGPEYWDRTPGSYLDTAQVSRVNLNTMLR
seq78	1	Pati	False	False	1	Pati-MHCI*Cw-6	FYTAMSRPGLGEPRFIAVGYVDDTQFVRFDTDAPNPRTEPRAPWVEQEGPEYWDQETRNEKNNARNSRVNLNTMLR
seq79	1	Feca	False	False	1	Feca-FLAI-K*00302	FYTAVSRPGLGEPRFIAVGYVDDTQFVRFDSDAPNPRMEPRAPWVEQVGPEYWDEQTRNEKNNAQIFRVDLNTMLR
seq80	1	Pale	False	False	1	Pale-MHCI*M67	FYTAVCRPGLGEPRFISVGYVDDTQFVRFDSNAPNPREEPRAPWMEQVGPEYWDEQTRIGKNDAQISRVDLNTMLR
seq81	1	Pale	False	False	1	Pale-MHCI*M621	FYTAESRPGLGEPRFIAVGYVDDTQFERFDSDAPNPREEPRAPWMEQVGPEYWDEQTRIVKNDAQIFRVDLNTMLR
seq82	1	Pale	False	False	1	Pale-MHCI*M829	FYTAVSRPGLGEPRFISVGYVDDTQFVRFDSDAPNPREEPRAPWIEQVGPEYWDEQTRIVKNDAQIFRVDLNTMLR
seq83	1	Feca	False	False	1	Feca-FLAI-FLAX8	FYTAVSRPGLGEPRFISVGYVDDTQFVRFDSDAPNPREEPRAPWMEQEGPEYWDRNTRIYLDTAQIFRLNLQTALR
seq84	1	Acju	False	False	1	Acju-MHCI*02	FYTAVSRPGLGEPRFIAVGYVDDTQFVRFDTDAPNPRYEPRAPWVEQEGPEYWDRNTRNEKNNAQNSRVDLNTMLR
seq85	1	Pale	False	False	1	Pale-MHCI*M1041	FYTAVSRPGLGEPRLISVGYVDDTQFVRFDSDAPNPREEPRAPWMEQVGPEYWDEQTRIVKNDAQIFRVDLNTMLR
seq86	1	Pale	False	False	1	Pale-MHCI*M184	FYTAVSRPGLGEPRFISVGYVDDTQFVRFDSGAPNPREEPRAPWMEQVGPEYWDEQTRIGKNDAQTSRVDLNTMLR
seq87	1	Acju	False	False	1	Acju-MHCI*AJUI3	FYTAVSRPGLGEPRFIAVGYVDDTQFVRFDTDAPNPRMEPRAPWVELEGPEYWDRNTRNEKNNAQTLTVSLQITRG
seq88	1	Papa	False	False	1	Papa-MHCI*01	FYTAVSRPGLGEPRFIAVGYVDDTQFVRFDSDAPNPRMEPRAPWMEQEGPEYWDRETRIAKNHAQIFRVDLNTMLR
seq89	1	Pale	False	False	1	Pale-MHCI*M710	FYPAVSRPGLGEPRFIAVGSVDDTQIVRFDSDAPNPRMEPRAPWVEQVGPEYWDRETRNEKNNAQISRVDLNTMLR
seq90	1	Feca	False	False	1	Feca-FLAI-K017	FYTAVSRPGLGEPRFIAVGYVDDMQFVRFDSDAPNPKMEPRAPWVEQVGPEYWDEETRNAKDNAQNFRVNLQTVLR
seq91	1	Papa	False	False	1	Papa-MHCI*06	FSTAVSRPGRGEPRYMAVGYVDDTQFVRFDSDAPNPRVEPRAQWLEQEGPVYWDRETRRVKDTAQIFRVSLHTALG
seq92	1	Pale	False	False	1	Pale-MHCI*M138	FYTAVSRPGLGEPRFIAVGYVDDTQFVRFDSDTPNPRMEPRAPWVEQVGPEYWDRETRNEKNNAQISRVDLNTMLR
seq93	1	Pale	False	False	1	Pale-MHCI*M111	FYTAVSRPGLGEPRFISVGYVDDTQFVRFDSDAPNPREEPRAPWMEQVGPEYWDEQTRIVKNDAQVFRVDLNTMLR
seq94	1	Lepa	False	False	1	Lepa-MHCI*LPAI70B	FYTAVSRPGLGEPRFIAVGYVDDTQFVRFDSDAPNPREEPRAPWVEQEGPEYWDRNTRIYLDTAQNFRVSLQNTRG
seq95	1	Feca	False	False	1	FLAI-F	FYTAMSRPGLGEPRFIAVGYVDDTQFVRFDSDAPNPRYEPRAPWVEQVGPEYWDEQTRIAKNHAQIFRVDLNTMLR
seq96	1	Pale	False	False	1	Pale-MHCI*M1031	FYTAVSRPGLGEPRFIAVGYVDDTQFVRFDSDAPNPRMEPRAPWVEQVGPEYWDRETRNEKTNAQISRVDLNTMLR
seq97	1	Pati	False	False	1	Pati-MHCI*B-47	FYTAVSRPGLGEPRFIAVGYVDDTQFVRFDSDAPNPRMEPRAPWMEQVGPEYWDEQTRIVKNVAQIFRVDLNTMLR
seq98	1	Pale	False	False	1	Pale-MHCI*M193	FYTAVSQPGLGEPRFIAVGYVDDTQFVRFDSDAPNPRMEPRAPWVEQVGPEYWDRETRNEKNDAQISRVDLNTMLR
seq99	1	Feca	False	False	1	Feca-FLAI-A*n02	FYTAVSRPGLGEPRFISVGYVDDTQFVRFDSDAPNPREEPRAPWMEQVGPEYWDEQTRIAKNNAQISRVNLNTLLR
seq100	1	Feca	False	False	1	Feca-FLAI-B*n05	FHTAMSRPGLGEPRFISVGYVDDKQFVRFDSDAPNPRYEPRAPWVEQVGPEYWDQQTLIAKNHAQIFRVNLNTMLR
seq101	1	Feca	False	False	1	Feca-FLAI-E*00701	FYTAVSRPGRGEPRFISVGYVDDTQFVRFDSDAPNPREEPRAPWMEQEGPEYWDRNTRIYLDTAQIFRVSLENTRG
seq102	1	Pale	False	False	1	Pale-MHCI*M65a	FYTAVSRPGLGEPRFISVGYVDDTQFVRFDSDAPNPREEPRAPWMELVGPEPRDEQTRIGMNDAQISRVDLNTMLR
seq103	1	Pale	False	False	1	Pale-MHCI*M923	FYTAVSRPGLGEPRFISVGYVDDTQFVRFDSDDPNPREEPRAPWMEQVGPEYWDEQTRIVKNDAQVFRVDLNTMLR
seq104	1	Lepa	False	False	1	Lepa-MHCI*LPAI69I	FYTAVSRPGLGEPRFIAVGYVDDTQFVRFDSDAPNPRMEPRALWVEQEGPEYWDQETRNVKNGAQNFRVNLQTALR
seq105	1	Pale	False	False	1	Pale-MHCI*FM69	FYTAMSRPGRGEPRFISVGYVDDTQFVRFDSDAPNPREEPRAPWMEQEGPEYWDEQTRIAKNDAQISRVNLNTMLR
seq106	1	Pale	False	False	1	Pale-MHCI*M842	FYTAMSRPGRGEPRFISVGYVDDTQFVRFDSNAPNPREEPRAPWMEQEGPEYWDEQTRIAKTNAQVSRVNLNTMLR
seq107	1	Pale	False	False	1	Pale-MHCI*FM620	FYTAVSRPGLGEPRFISVGYVDDTQFVRFDSDAPNPREEPRAPWMEQVGPEYWDEQTRIGKNDAQIFRVDLNTTLR
seq108	1	Pale	False	False	1	Pale-MHCI*M919	FYTVVSRPGRGEPRYLEVGYVDDKQFVRFDSDAPSPRVEPRARWLEQEGPVYWDRETRRVKETAQIFRVSLQTALR
seq109	1	Pale	False	False	1	Pale-MHCI*M716	FYTAVSRPGLGEPRFISVGYVDDTQFVRFDSDAPNPRMEPRAPWVEQVGPEYWDRETRNEKNNAQISRVDLNTMLR
seq110	1	Pale	False	False	1	Pale-MHCI*M182	CYTAVSRPGLGEPRFISVGYVDDTQFVRFDSDAPNPREEPRAPWMEQVGPEYWDEQTRIGKNDAQISRVDLNTMLR
seq111	1	Pale	False	False	1	Pale-MHCI*M620b	FYTAVSRPGLGEPRFISVGYVNDTQFVRFDSDAPNPREEPRAPWMEQVGPEYWDEQTRIGKNDAQIFRVDLNTMLR
seq112	1	Feca	False	False	1	Feca-FLAI-H*00201	FYTAVSPPGLGEPRFIAVGYVDDTQFVRFDSDAPNPRMEPRAPWVEQVGPEYWDEQTRNEKNNAQISRVNLNTLLR
seq113	1	Acju	False	False	1	Acju-MHCI*AJUI1	FDTIVSRPGLGEPRFISVGYVDDTQFVRFDTDAPNPRMEPRAPWVELEGPEYWDRNTRNEKNNAQNSRVDLNTMLR
seq114	1	Papa	False	False	1	Papa-MHCI*03	FFTAVSRPGLGEPRFIAVGYVDDTQFVRFDSDAPNPRMEPRAPWVEQEGPEYWDRETRIAKNDAQISRVNLNTMLR
seq115	1	Feca	False	False	1	FLAI-C	FHTAMSRPGLGEPRFISVGYVDNTQFEQFDSDAPNQRMEPRAQWMEQEGREYWDEQTRIYKDNAQVFRVSLQNTRG
seq116	1	Feca	False	False	1	Feca-FLAI-K*00501	FYTAVSRPGLGEPRFIAVGYVDDTQFVRFDSDAPNPRMEPRAPWVEQVGPEYWDRNTRNEKNNAQIFRVDLNTMLR
seq117	1	Feca	False	False	1	Feca-FLAI-B*n06	FYTAVSRPGLGEPRFIAVGYVDDTQFVRFDSDAPNPRMEPRAPWVEQEGPEYWDRETRKVKNTAQIFRVDLNTLLR
seq118	1	Pale	False	False	1	Pale-MHCI*M117b	FYTIVSRPGLGEPRFIAVGYVDDTQFERFDSDAPNPRAGAAGAMGGAGGAGVLGPNTRIYLDTAQVSRVNLNTMLR
seq119	1	Pale	False	False	1	Pale-MHCI*M913	FYTAMSRPGLGEPRFIAVGYVDDTQFVRFDTDAPNPRMEPRAPWMEQVGPEYWDRETRIAKVHAEIARPNLQTALR
seq120	1	Papa	False	False	1	Papa-MHCI*02	FDTAVSRPGLGEPRFIAVGYVDDTQFVRFDSDAPNPRMEPRVPWMEQEGPEYWDRETRNVKNNAQISRVNLNTMLR
seq121	1	Feca	False	False	1	Feca-FLAI-FLAA1	FYTAVSRPGLGEPRFISVGYVADTQFVRFDSDAPNPRMEPRAPWVEQEGPEYWDRETRNMKNTAQIFRVDLNTMLR
seq122	1	Pale	False	False	1	Pale-MHCI*M131	FYTSVSRPGLGEPRFIAVGHVDDTQFVRFDTDTPNPRMEPQGPVVEQEGPEYWDQETRNEKNNARNSRVNLNTMLP
seq123	1	Pale	False	False	1	Pale-MHCI*M149	FYTAVSRPGLGEPRFIAVGHVDDTQFVRFDTDAPNPRMEPRAPWMEQEGPEYWDQETRKEKNNARNIRVKVNTMMR
seq124	1	Acju	False	False	1	Acju-MHCI*04	FDTIVSRPGLGEPRFISVGYVDDTQFVRFDTDAPNPRMEPRAPWLELEGPEYWDRNTRNEKNNAQNSRVDLNTMLR
seq125	1	Feca	False	False	1	Feca-FLAI-H*00601	FYTAVSRPGLGEPRFIAVGYVDDTQFVRFDSDAPNPRMEPRAPWVEQEGPEYWDRNTRNEKNNAQIFRLNLQTALR
seq126	1	Pale	False	False	1	Pale-MHCI*FM64	FYTIVSRPGLGEPRFIAVGYVDDTQFERFDSDAPNPRAEPRAPWVEQEGPEYWDRTPGSNLDTAQVSRVNLNTTRR
seq127	1	Feca	False	False	1	Feca-FLAI-FLAX10	FYTAVSRPGLGEPRFISVGYVDDTQFVRFDSDAPNPREEPRAPWMEQEGPEYWDRETRKVKNTAQIFRVDLNTLLR
seq128	1	Papa	False	False	1	Papa-MHCI*04	FYTAVSRPGLGEPRFIAVGHVDDTQFVRFDTDAPNPRMEPRAPWVEHEGPEYWDQETRNEKNNARNSRVNLNTMLR
seq129	1	Feca	False	False	1	FLAI-A	FGTAVSRPSLGEPRYLEVGYVDDTQFARFDSDASSPRMEPRVHWLKQEAPGYWEQETRGAKDTAQTFRLSLNTLRG
seq130	1	Pale	False	False	1	Pale-MHCI*M617	FYTIVSRPGLGEPRFIAVGYVDDTQFARFDSDAPYPRAEPRAPWVVLEGPECWDRARRLYLDTAQVSRVNLRSMLR
seq131	1	Lepa	False	False	1	Lepa-MHCI*LPAI69J	FYTAMSRRGEPRFIAVGYVDDTQFVRFDSDAPNPRMEPRALWVEQEGPEYWDQETRNVKNGAQNFRVNLQTALR
seq132	1	Pale	False	False	1	Pale-MHCI*M1029	FYTAMSRPGRGEPRFISVGYVDDTQFVRFDSDAPNPREEPRAPWMEQEGPEYWDEQTRIAKTNAQVSRVSLNSMLR
seq133	1	Pale	False	False	1	Pale-MHCI*M65b	FYTAVSRPGLGEPRFISVGYEDDTQFVRFDSDAPNPREEPRAPWMEQVGPEYWDEQTRIGKNDAQISRVDLNTMLR
seq134	1	Pale	False	False	1	Pale-MHCI*M183	FYTAMSRPGLGEPRFISVGYVDDTQFVRFDSDAPNPREEPRAPWMEQVGPEYWDEQTRIVKNDAQIFRVDLNTMLR
seq135	1	Lepa	False	False	1	Lepa-MHCI*LPAI69K	FYTAMSRRGEPRFIAVGYVDDTQFVRFDSDAPNPRIEPRAPWVEQEGPEYWDRNTRIAKDNAQISRVDLNTMLR
seq136	1	Pale	False	False	1	Pale-MHCI*M835a	FYTSVSRPGLGEPRFIAVGYVDDTQFVRFDSDAPNPRMEPRAPWVEQVGPEYWDRETRNEKNNAQISRVDLNTMLR
seq137	1	Pale	False	False	1	Pale-MHCI*FM624	FYTAVSRPGLGEPRFISVGCVVDSLFVRFDCDAPCPREEPRAPWMERVGPVSWDERTRIGMNDAQISRVDLSSMLR
seq138	1	Feca	False	False	1	Feca-FLAI-H*00401	FYTAVSRPGLGEPRFIAVGYVDDTQFVRFDSDAPNPRMEPRAPWVEQEGPEYWDQQTRNAKDNAQNFRLNLQTALR
seq139	1	Pale	False	False	1	Pale-MHCI*M112	FYTAVSRPGLGEPRFIAVGYVDDTQFVRFRQRRPESEDGAAGPVVEQEGPEYWDQETRNEKNNARNSRVNLNTMLR
seq140	1	Feca	False	False	1	Feca-FLAI-H*00102	FYTAVSRPGLGKPRFIAVGYVDDTQFVRFDSDAPNPRMVPRAPWMEQEGPEYWDRNTRNAKDNAQISRVNLNTLLR
Table S9. Unique MHCI amino acid alleles found across Felidae. Each Felidae allele were collapsed into unique amino acids sequences and the instances of identical sequences being shared by different species were identified. For each shared sequence we show an identification number (Seq), the number of species in which it appears (#Species), the acromin of such species (Species), whether it is pre…

## Sheet: Table S10_MHCI supertypes
Allele	Supertype	Supertype present in Lynx genus	Supertype shared with other felids
Feca-FLAI-H*00101	1		True
Feca-FLAI-H*00102	1		True
Feca-FLAI-H*00201	1		True
Feca-FLAI-H*003011	1		True
Feca-FLAI-H*003012	1		True
Feca-FLAI-H-FLA-H*003012	1		True
FLAI-H	1		True
Lyru-MHCI*8	1	8	True
Pale-MHCI*M1031	1		True
Pale-MHCI*M1032	1		True
Pale-MHCI*M119	1		True
Pale-MHCI*M125	1		True
Pale-MHCI*M134	1		True
Pale-MHCI*M138	1		True
Pale-MHCI*M145	1		True
Pale-MHCI*M162	1		True
Pale-MHCI*M188	1		True
Pale-MHCI*M193	1		True
Pale-MHCI*M710	1		True
Pale-MHCI*M715	1		True
Pale-MHCI*M716	1		True
Pale-MHCI*M835a	1		True
Pale-MHCI*M846	1		True
Pale-MHCI*M917	1		True
FLAI-C	4		True
Lyca-MHCI*3	4	2	True
Lyly-MHCI*17	4	2	True
Lyly-MHCI*5	4	2	True
Lypa-MHCI*5	4	2	True
Lyru-MHCI*12	4	2	True
Pale-MHCI*M1034	4		True
Pale-MHCI*M147	4		True
FLAI-A	8		True
Lyca-MHCI*1	8	3	True
Lyly-MHCI*2	8	3	True
Lypa-MHCI*2	8	3	True
Lyru-MHCI*1	8	3	True
Acju-MHCI*05	9		True
Acju-MHCI*06	9		True
Acju-MHCI*07	9		True
Acju-MHCI*08	9		True
Acju-MHCI*09	9		True
Lyru-MHCI*7	9	9	True
Lyly-MHCI*18	10	5	False
Lyly-MHCI*8	10	4	False
Lypa-MHCI*8	10	4	False
Lyru-MHCI*6	10	4	False
Feca-FLAI-B*n03	11		True
Feca-FLAI-K*00701	11		True
Lyru-MHCI*5	11	9	True
Feca-MHCI*LOC101080790	12		True
FLAI-L	12		True
Lyca-MHCI*4	12	1	True
Lyly-MHCI*6	12	1	True
Lypa-MHCI*6	12	1	True
Lyru-MHCI*4	12	1	True
Feca-FLAI-K	13		True
Feca-FLAI-K*00101	13		True
Feca-FLAI-K*00201	13		True
Feca-FLAI-K*00302	13		True
Feca-FLAI-K*00303	13		True
Feca-FLAI-K*00401	13		True
Feca-FLAI*tvX3	13		True
Feca-FLAI*tvX4	13		True
FLAI-K	13		True
Lyca-MHCI*11	13	7	True
Lyca-MHCI*7	13	7	True
Lyly-MHCI*12	13	7	True
Lyly-MHCI*14	13	7	True
Lyly-MHCI*20	13	7	True
Lypa-MHCI*12	13	7	True
Lyru-MHCI*15	13	9	True
Lyru-MHCI*9	13	9	True
Feca-MHCI*tvX1	15		True
Feca-MHCI*tvX2	15		True
FLAI-O	15		True
Lyca-MHCI*6	15	10	True
Lyly-MHCI*13	15	10	True
Lypa-MHCI*13	15	10	True
Lyru-MHCI*11	15	10	True
Pale-MHCI*M913	15		True
Pati-MHCI*tvX1	15		True
Pati-MHCI*tvX2	15		True
Pati-MHCI*tvX3	15		True
Feca-FLAI-E*01301	16		True
Feca-FLAI-E-FLA-E*01301	16		True
FLAI-F	16		True
Lyca-MHCI*15	16	6	True
Lyly-MHCI*10	16	6	True
Lyly-MHCI*11	16	6	True
Lyly-MHCI*19	16	6	True
Lypa-MHCI*10	16	6	True
Lypa-MHCI*11	16	6	True
Feca-FLAI-E*01401	25		True
Feca-FLAI-E-FLA-E*01401	25		True
Lyca-MHCI*10	25	4	True
Lyca-MHCI*12	25	4	True
Lyca-MHCI*13	25	4	True
Lyca-MHCI*14	25	4	True
Lyca-MHCI*9	25	4	True
Lyly-MHCI*16	25	4	True
Lyly-MHCI*21	25	4	True
Papa-MHCI*01	25		True
Feca-FLAI-H*00501	29		True
Feca-FLAI-H-FLA-H*00501	29		True
Lyca-MHCI*5	29	7	True
Lyly-MHCI*7	29	7	True
Lyly-MHCI*9	29	7	True
Lypa-MHCI*7	29	7	True
Lypa-MHCI*9	29	7	True
Table S10. Felidae MHCI supertype definition based on hierarchical clustering. Each Felidae allele was clustered following a pocket based approach that considered only ABS. For each allele we show its name (Allele) and the supertype it was assigned to within the Felidae analysis(Supertype). Lynx alleles are shown in bold. For each supertype we report whether it contains at least one Lynx allele, …

[truncated: 3 more sheets: Table S11_MHCII-DRB nucleotides, Table S12_MHCII-DRB amino acids, Table S13_MHCII-DRB supertypes]
